# Supplementary material for: Mowing Did Not Alleviate the Negative Effect of Nitrogen Addition on the Arbuscular Mycorrhizal Fungal Community in a Temperate Meadow Grassland
Source: Front Plant Sci. 2022 Jun 9;13:917645. doi: 10.3389/fpls.2022.917645 (PMC9228033; doi:10.3389/fpls.2022.917645)
Supplement: Supplementary file 1 [file Data_Sheet_1.CSV]

Domain	Kingdom	Phylum	Class	Order	Family	Genus	Species	OTU	G101	G107	G118	G120	G128	G131	G141	G143	G146	G158	G201	G210	G211	G213	G214	G226	G227	G243	G249	G260	G303	G313	G317	G324	G325	G326	G332	G339	G348	G354	G401	G404	G410	G415	G429	G436	G439	G450	G452	G454	G507
d__Eukaryota	k__Fungi	p__Glomeromycota	c__Glomeromycetes	o__Glomerales	f__Glomeraceae	g__Glomus_f__Glomeraceae	s__unclassified_g__Glomus_f__Glomeraceae	OTU261	0	0	0	0	0	0	2	0	2	0	1	0	83	0	0	0	0	20	4	0	17	0	118	0	0	0	0	0	2	0	0	0	0	0	0	0	0	0	0	0	0
d__Eukaryota	k__Fungi	p__Glomeromycota	c__Glomeromycetes	o__Glomerales	f__Glomeraceae	g__Glomus_f__Glomeraceae	s__unclassified_g__Glomus_f__Glomeraceae	OTU248	0	0	8	0	0	1	15	13	9	3	6	1	0	0	0	0	25	0	59	3	0	0	12	0	0	1	11	0	0	0	0	0	0	0	12	6	0	0	10	0	0
d__Eukaryota	k__Fungi	p__Glomeromycota	c__Glomeromycetes	o__Glomerales	f__Glomeraceae	g__Glomus_f__Glomeraceae	s__unclassified_g__Glomus_f__Glomeraceae	OTU249	0	0	0	1	8	2	0	1	2	0	1	0	1	2	0	0	3	0	0	0	0	0	0	2	1	0	1	0	1	0	0	8	0	0	2	0	0	3	0	0	0
d__Eukaryota	k__Fungi	p__Glomeromycota	c__Glomeromycetes	o__Glomerales	f__Glomeraceae	g__Glomus_f__Glomeraceae	s__unclassified_g__Glomus_f__Glomeraceae	OTU934	0	0	0	0	0	0	0	0	0	4	2	0	0	0	0	9	0	0	0	0	0	0	0	0	1	0	0	0	0	0	0	0	0	0	2	1	0	0	0	0	0
d__Eukaryota	k__Fungi	p__Glomeromycota	c__Glomeromycetes	o__Glomerales	f__Glomeraceae	g__Glomus_f__Glomeraceae	s__unclassified_g__Glomus_f__Glomeraceae	OTU244	0	0	0	0	0	3	0	0	0	1	1	0	0	0	0	1	0	5	0	0	0	0	0	0	0	0	49	0	0	2	0	0	0	0	1	3	8	0	0	0	0
d__Eukaryota	k__Fungi	p__Glomeromycota	c__Glomeromycetes	o__Glomerales	f__Glomeraceae	g__Glomus_f__Glomeraceae	s__unclassified_g__Glomus_f__Glomeraceae	OTU245	40	0	99	13	3	29	4	4	34	47	56	8	18	5	46	23	0	0	1	18	3	0	0	38	95	5	7	39	31	60	0	16	0	192	28	30	0	19	77	3	4
d__Eukaryota	k__Fungi	p__Glomeromycota	c__Glomeromycetes	o__Glomerales	f__Glomeraceae	g__Glomus_f__Glomeraceae	s__unclassified_g__Glomus_f__Glomeraceae	OTU930	0	0	0	0	0	0	0	0	1	0	0	0	0	0	0	0	0	0	0	0	0	0	0	0	0	0	0	0	0	0	0	0	0	0	0	0	0	0	0	0	0
d__Eukaryota	k__Fungi	p__Glomeromycota	c__Glomeromycetes	o__unclassified_c__Glomeromycetes	f__unclassified_c__Glomeromycetes	g__unclassified_c__Glomeromycetes	s__unclassified_c__Glomeromycetes	OTU127	0	0	0	0	0	0	0	0	0	1	0	0	0	0	0	0	0	10	0	0	0	0	0	0	0	0	0	0	0	0	0	0	0	0	0	0	17	0	0	5	20
d__Eukaryota	k__Fungi	p__Glomeromycota	c__Glomeromycetes	o__Glomerales	f__Glomeraceae	g__Glomus_f__Glomeraceae	s__unclassified_g__Glomus_f__Glomeraceae	OTU529	0	0	0	0	0	0	0	0	0	0	0	1	0	0	0	0	0	1	0	0	0	0	0	0	0	0	0	0	0	0	0	0	0	0	0	0	0	0	0	2	0
d__Eukaryota	k__Fungi	p__Glomeromycota	c__Glomeromycetes	o__unclassified_c__Glomeromycetes	f__unclassified_c__Glomeromycetes	g__unclassified_c__Glomeromycetes	s__unclassified_c__Glomeromycetes	OTU515	0	0	0	0	0	0	0	0	0	0	0	0	0	0	0	0	0	0	0	0	0	0	0	0	0	0	0	0	0	0	0	0	0	0	0	0	0	0	0	0	0
d__Eukaryota	k__Fungi	p__Glomeromycota	c__Glomeromycetes	o__unclassified_c__Glomeromycetes	f__unclassified_c__Glomeromycetes	g__unclassified_c__Glomeromycetes	s__unclassified_c__Glomeromycetes	OTU514	0	0	0	0	0	0	0	0	0	0	0	0	0	0	0	0	0	0	0	0	0	0	0	0	0	0	0	0	0	0	0	0	0	0	0	0	0	0	0	0	0
d__Eukaryota	k__Fungi	p__Glomeromycota	c__Glomeromycetes	o__unclassified_c__Glomeromycetes	f__unclassified_c__Glomeromycetes	g__unclassified_c__Glomeromycetes	s__unclassified_c__Glomeromycetes	OTU516	0	0	0	0	0	0	0	0	0	0	0	0	0	0	0	0	0	0	0	0	0	0	0	0	0	0	0	0	0	0	0	0	0	0	0	0	0	0	0	0	0
d__Eukaryota	k__Fungi	p__Glomeromycota	c__Glomeromycetes	o__unclassified_c__Glomeromycetes	f__unclassified_c__Glomeromycetes	g__unclassified_c__Glomeromycetes	s__unclassified_c__Glomeromycetes	OTU511	0	0	0	0	0	0	0	0	0	0	0	0	0	0	0	0	0	0	0	0	0	0	0	0	0	0	0	0	0	0	0	0	0	0	0	0	0	0	0	0	1
d__Eukaryota	k__Fungi	p__Glomeromycota	c__Glomeromycetes	o__unclassified_c__Glomeromycetes	f__unclassified_c__Glomeromycetes	g__unclassified_c__Glomeromycetes	s__unclassified_c__Glomeromycetes	OTU510	0	0	0	0	0	0	0	0	0	0	0	0	0	0	0	0	0	0	0	0	0	0	0	0	0	0	0	0	0	0	0	0	0	0	0	0	0	0	0	0	0
d__Eukaryota	k__Fungi	p__Glomeromycota	c__Glomeromycetes	o__unclassified_c__Glomeromycetes	f__unclassified_c__Glomeromycetes	g__unclassified_c__Glomeromycetes	s__unclassified_c__Glomeromycetes	OTU512	0	0	0	0	0	0	0	0	0	0	0	0	0	0	0	0	0	0	0	0	0	0	0	0	0	0	0	0	0	0	0	0	0	0	0	0	0	0	0	0	0
d__Eukaryota	k__Fungi	p__Glomeromycota	c__Glomeromycetes	o__Diversisporales	f__Diversisporaceae	g__Diversispora	s__unclassified_g__Diversispora	OTU779	3	3874	14	16	0	0	1	52	30	11	16	33	0	3	0	1	6	1	2	0	0	0	0	18	1	0	15	2	21	157	964	0	0	0	1	1	2	0	0	10	5
d__Eukaryota	k__Fungi	p__Glomeromycota	c__Glomeromycetes	o__Paraglomerales	f__Paraglomeraceae	g__Paraglomus	s__unclassified_g__Paraglomus	OTU502	0	0	0	0	0	0	0	0	0	0	0	0	0	0	0	0	0	0	0	0	0	0	0	0	0	0	0	0	0	0	0	0	0	0	0	0	0	0	0	0	0
d__Eukaryota	k__Fungi	p__Glomeromycota	c__Glomeromycetes	o__unclassified_c__Glomeromycetes	f__unclassified_c__Glomeromycetes	g__unclassified_c__Glomeromycetes	s__unclassified_c__Glomeromycetes	OTU519	0	0	0	0	0	0	0	0	0	0	0	0	0	0	0	0	0	0	0	0	0	0	0	0	0	0	0	0	0	0	0	0	0	0	0	0	0	0	0	0	0
d__Eukaryota	k__Fungi	p__Glomeromycota	c__Glomeromycetes	o__unclassified_c__Glomeromycetes	f__unclassified_c__Glomeromycetes	g__unclassified_c__Glomeromycetes	s__unclassified_c__Glomeromycetes	OTU518	0	0	0	0	0	0	0	0	0	0	0	0	0	0	0	0	0	0	0	0	0	0	0	0	0	0	0	0	0	0	0	0	0	0	0	0	0	0	0	0	0
d__Eukaryota	k__Fungi	p__Glomeromycota	c__Glomeromycetes	o__Glomerales	f__Glomeraceae	g__Glomus_f__Glomeraceae	s__Glomus-MO-G23-VTX00222	OTU107	0	0	1	0	0	0	3	0	4	2	0	0	11	1	0	10	16	0	54	0	9	0	0	32	4	2	1	25	0	0	0	29	0	0	3	0	0	0	4	0	0
d__Eukaryota	k__Fungi	p__Glomeromycota	c__Glomeromycetes	o__Glomerales	f__Glomeraceae	g__Glomus_f__Glomeraceae	s__Glomus-group-B-Glomus-lamellosu-VTX00193	OTU645	0	0	0	0	0	0	0	0	0	0	0	0	0	0	0	0	0	2	0	0	0	0	0	0	1	0	0	0	0	0	0	0	0	0	0	0	0	0	0	1	0
d__Eukaryota	k__Fungi	p__Glomeromycota	c__Glomeromycetes	o__Glomerales	f__Glomeraceae	g__Glomus_f__Glomeraceae	s__Glomus-group-B-Glomus-Glo59-VTX00276	OTU32	0	0	0	0	0	0	0	0	0	0	0	0	0	2	0	1	0	0	0	0	0	0	0	0	0	0	0	0	0	3	0	0	0	0	0	0	0	0	0	0	0
d__Eukaryota	k__Fungi	p__Glomeromycota	c__Glomeromycetes	o__unclassified_c__Glomeromycetes	f__unclassified_c__Glomeromycetes	g__unclassified_c__Glomeromycetes	s__unclassified_c__Glomeromycetes	OTU369	0	0	0	0	0	0	0	0	0	0	0	0	0	0	0	0	0	0	0	0	0	0	0	0	0	0	0	0	0	0	0	0	0	0	0	0	0	0	0	0	0
d__Eukaryota	k__Fungi	p__Glomeromycota	c__Glomeromycetes	o__Glomerales	f__Glomeraceae	g__Glomus_f__Glomeraceae	s__unclassified_g__Glomus_f__Glomeraceae	OTU521	0	0	0	0	0	0	0	0	0	0	0	0	0	0	0	0	0	0	0	0	0	0	0	0	0	0	0	0	0	0	0	0	0	0	0	0	0	0	0	1	0
d__Eukaryota	k__Fungi	p__Glomeromycota	c__Glomeromycetes	o__Glomerales	f__Glomeraceae	g__Glomus_f__Glomeraceae	s__unclassified_g__Glomus_f__Glomeraceae	OTU74	101	0	99	56	178	188	176	12	157	20	64	5	67	49	0	86	79	5	164	79	149	2	26	102	107	80	131	53	106	134	80	41	60	23	131	63	0	165	155	0	6
d__Eukaryota	k__Fungi	p__Glomeromycota	c__Glomeromycetes	o__Diversisporales	f__Diversisporaceae	g__Diversispora	s__unclassified_g__Diversispora	OTU293	0	0	0	0	0	0	0	0	0	0	0	0	0	0	0	0	1	0	0	1	0	0	3	0	0	0	1	0	0	0	0	0	0	0	0	0	0	0	0	0	0
d__Eukaryota	k__Fungi	p__Glomeromycota	c__Glomeromycetes	o__unclassified_c__Glomeromycetes	f__unclassified_c__Glomeromycetes	g__unclassified_c__Glomeromycetes	s__unclassified_c__Glomeromycetes	OTU694	0	0	0	0	0	0	0	0	0	0	0	0	0	0	0	0	0	0	0	0	0	0	0	0	0	0	0	0	0	0	0	0	0	0	0	0	0	0	0	0	0
d__Eukaryota	k__Fungi	p__Glomeromycota	c__Glomeromycetes	o__Glomerales	f__Glomeraceae	g__Glomus_f__Glomeraceae	s__Glomus-group-B-Glomus-Glo59-VTX00276	OTU691	0	0	0	0	0	0	3	0	0	0	0	0	0	0	0	1	0	0	0	0	0	0	0	0	0	0	0	1	0	0	0	0	0	0	0	0	0	0	0	0	0
d__Eukaryota	k__Fungi	p__Glomeromycota	c__Glomeromycetes	o__Glomerales	f__Glomeraceae	g__Glomus_f__Glomeraceae	s__Glomus-group-B-Glomus-lamellosu-VTX00193	OTU649	0	0	0	0	0	0	0	0	0	0	0	0	0	0	0	0	0	0	0	0	0	0	0	0	0	0	0	0	0	0	0	0	0	0	0	0	0	0	0	0	0
d__Eukaryota	k__Fungi	p__Glomeromycota	c__Glomeromycetes	o__Glomerales	f__Glomeraceae	g__Glomus_f__Glomeraceae	s__Glomus-group-B-Glomus-lamellosu-VTX00193	OTU648	0	0	0	0	0	0	0	1	0	0	0	0	0	0	0	0	0	0	0	0	0	0	0	0	0	0	1	0	0	0	3	0	0	0	0	0	0	0	0	0	0
d__Eukaryota	k__Fungi	p__Glomeromycota	c__Glomeromycetes	o__Diversisporales	f__Diversisporaceae	g__Diversispora	s__unclassified_g__Diversispora	OTU295	0	0	0	0	0	0	0	0	0	0	0	0	0	0	0	0	0	0	0	0	0	0	0	0	0	0	1	0	0	0	0	0	0	0	0	0	0	0	0	0	0
d__Eukaryota	k__Fungi	p__Glomeromycota	c__Glomeromycetes	o__Diversisporales	f__Diversisporaceae	g__unclassified_f__Diversisporaceae	s__unclassified_f__Diversisporaceae	OTU772	0	0	0	0	0	0	0	0	0	0	0	0	0	0	0	0	0	0	0	0	0	0	0	0	0	0	0	0	0	3	0	0	0	0	0	0	0	0	0	0	0
d__Eukaryota	k__Fungi	p__Glomeromycota	c__Glomeromycetes	o__Glomerales	f__Glomeraceae	g__Glomus_f__Glomeraceae	s__Glomus-group-B-Glomus-sp.-VTX00279	OTU29	0	0	0	0	0	0	0	0	0	0	0	5	0	0	0	0	0	0	0	0	0	0	0	0	0	0	0	0	0	0	0	0	0	0	0	0	1	0	0	0	0
d__Eukaryota	k__Fungi	p__Glomeromycota	c__Glomeromycetes	o__Glomerales	f__Glomeraceae	g__Glomus_f__Glomeraceae	s__unclassified_g__Glomus_f__Glomeraceae	OTU56	0	0	0	0	0	0	0	0	0	0	0	0	0	0	0	0	0	4	0	0	0	0	0	0	0	0	0	0	0	0	0	0	0	0	0	0	0	0	0	0	0
d__Eukaryota	k__Fungi	p__Glomeromycota	c__Glomeromycetes	o__Glomerales	f__Glomeraceae	g__Glomus_f__Glomeraceae	s__unclassified_g__Glomus_f__Glomeraceae	OTU50	0	0	0	0	0	0	0	0	0	0	0	0	0	0	0	0	4	0	3	0	0	0	0	0	0	0	0	0	0	0	0	0	0	0	0	0	0	0	0	0	0
d__Eukaryota	k__Fungi	p__Glomeromycota	c__Glomeromycetes	o__unclassified_c__Glomeromycetes	f__unclassified_c__Glomeromycetes	g__unclassified_c__Glomeromycetes	s__unclassified_c__Glomeromycetes	OTU71	0	0	0	0	0	0	0	0	0	0	0	0	0	0	0	0	0	1	0	0	0	0	0	0	0	0	0	0	0	0	0	0	0	0	0	0	0	0	0	0	1
d__Eukaryota	k__Fungi	p__Glomeromycota	c__Glomeromycetes	o__Glomerales	f__Glomeraceae	g__Glomus_f__Glomeraceae	s__Glomus-Glo-F-VTX00167	OTU298	0	0	0	0	0	0	0	0	0	0	0	0	0	0	0	0	0	0	0	0	0	0	0	0	0	0	0	0	0	0	0	0	0	0	0	0	0	0	0	0	0
d__Eukaryota	k__Fungi	p__Glomeromycota	c__Glomeromycetes	o__Glomerales	f__Glomeraceae	g__Glomus_f__Glomeraceae	s__Glomus-GlAd3.3-VTX00289	OTU39	0	0	44	0	0	0	24	3	12	1	3	0	0	516	0	0	0	0	0	0	0	0	0	0	6	16	24	104	12	0	0	0	0	0	10	2	2	2	3	25	0
d__Eukaryota	k__Fungi	p__Glomeromycota	c__Glomeromycetes	o__unclassified_c__Glomeromycetes	f__unclassified_c__Glomeromycetes	g__unclassified_c__Glomeromycetes	s__unclassified_c__Glomeromycetes	OTU409	0	0	0	0	0	0	0	0	0	0	0	0	0	0	0	0	0	2	0	0	0	0	0	0	0	0	0	0	0	0	0	0	0	0	0	0	1	0	0	1	60
d__Eukaryota	k__Fungi	p__Glomeromycota	c__Glomeromycetes	o__unclassified_c__Glomeromycetes	f__unclassified_c__Glomeromycetes	g__unclassified_c__Glomeromycetes	s__unclassified_c__Glomeromycetes	OTU609	0	0	0	0	0	0	0	0	0	0	0	0	0	0	0	0	0	0	0	0	0	0	0	0	0	0	0	0	0	0	0	0	0	0	0	0	1	0	0	0	0
d__Eukaryota	k__Fungi	p__Glomeromycota	c__Glomeromycetes	o__unclassified_c__Glomeromycetes	f__unclassified_c__Glomeromycetes	g__unclassified_c__Glomeromycetes	s__unclassified_c__Glomeromycetes	OTU608	0	0	0	0	0	0	0	0	0	0	0	0	0	0	0	0	0	0	0	0	0	0	0	0	0	0	0	0	0	0	0	0	0	0	0	0	0	0	0	0	0
d__Eukaryota	k__Fungi	p__Glomeromycota	c__Glomeromycetes	o__unclassified_c__Glomeromycetes	f__unclassified_c__Glomeromycetes	g__unclassified_c__Glomeromycetes	s__unclassified_c__Glomeromycetes	OTU567	0	0	0	0	0	0	0	0	0	0	0	1	0	0	0	0	0	0	0	0	0	0	0	0	0	0	0	0	0	0	0	0	0	0	0	0	0	0	0	0	0
d__Eukaryota	k__Fungi	p__Glomeromycota	c__Glomeromycetes	o__unclassified_c__Glomeromycetes	f__unclassified_c__Glomeromycetes	g__unclassified_c__Glomeromycetes	s__unclassified_c__Glomeromycetes	OTU601	0	0	0	0	0	0	0	0	0	0	0	0	0	0	0	0	0	0	0	0	0	0	0	0	0	0	0	0	0	0	0	0	0	0	0	0	0	0	0	0	0
d__Eukaryota	k__Fungi	p__Glomeromycota	c__Glomeromycetes	o__unclassified_c__Glomeromycetes	f__unclassified_c__Glomeromycetes	g__unclassified_c__Glomeromycetes	s__unclassified_c__Glomeromycetes	OTU600	0	0	0	0	0	0	0	0	0	0	0	0	0	0	0	0	0	1	0	0	0	0	0	0	0	0	0	0	0	0	0	0	0	0	0	0	1	0	0	4	4
d__Eukaryota	k__Fungi	p__Glomeromycota	c__Glomeromycetes	o__unclassified_c__Glomeromycetes	f__unclassified_c__Glomeromycetes	g__unclassified_c__Glomeromycetes	s__unclassified_c__Glomeromycetes	OTU603	0	0	0	0	0	0	0	0	0	0	0	0	0	0	0	0	0	0	0	0	0	0	0	0	0	0	0	0	0	0	0	0	0	0	0	0	0	0	0	0	0
d__Eukaryota	k__Fungi	p__Glomeromycota	c__Glomeromycetes	o__unclassified_c__Glomeromycetes	f__unclassified_c__Glomeromycetes	g__unclassified_c__Glomeromycetes	s__unclassified_c__Glomeromycetes	OTU602	0	0	0	0	0	0	0	0	0	0	0	0	0	0	0	0	0	0	0	0	0	0	0	0	0	0	0	0	0	0	0	0	0	0	0	0	0	0	0	0	0
d__Eukaryota	k__Fungi	p__Glomeromycota	c__Glomeromycetes	o__unclassified_c__Glomeromycetes	f__unclassified_c__Glomeromycetes	g__unclassified_c__Glomeromycetes	s__unclassified_c__Glomeromycetes	OTU604	0	0	0	0	0	0	0	0	0	0	0	0	0	0	0	0	0	0	0	0	0	0	0	0	0	0	0	0	0	0	0	0	0	0	0	0	0	0	0	2	0
d__Eukaryota	k__Fungi	p__Glomeromycota	c__Glomeromycetes	o__unclassified_c__Glomeromycetes	f__unclassified_c__Glomeromycetes	g__unclassified_c__Glomeromycetes	s__unclassified_c__Glomeromycetes	OTU607	0	0	0	0	0	0	0	0	0	0	0	0	0	0	0	0	0	0	0	0	0	0	0	0	0	0	0	0	0	0	0	0	0	0	0	0	0	0	0	0	0
d__Eukaryota	k__Fungi	p__Glomeromycota	c__Glomeromycetes	o__unclassified_c__Glomeromycetes	f__unclassified_c__Glomeromycetes	g__unclassified_c__Glomeromycetes	s__unclassified_c__Glomeromycetes	OTU606	0	0	0	0	0	0	0	0	0	0	0	0	0	0	0	0	0	0	0	0	0	0	0	0	0	0	0	0	0	0	0	0	0	0	0	0	0	0	0	0	0
d__Eukaryota	k__Fungi	p__Glomeromycota	c__Glomeromycetes	o__Diversisporales	f__Diversisporaceae	g__Diversispora	s__unclassified_g__Diversispora	OTU770	0	0	0	0	0	0	0	0	0	0	0	0	0	0	0	0	4	0	0	1	0	3	0	1	0	0	13	0	0	0	0	0	0	0	0	0	0	0	0	0	0
d__Eukaryota	k__Fungi	p__Glomeromycota	c__Glomeromycetes	o__Paraglomerales	f__Paraglomeraceae	g__Paraglomus	s__Paraglomus-Para1-OTU2-VTX00337	OTU830	20	8	1	0	390	107	0	0	0	4	3	22	0	0	0	0	0	353	0	0	0	0	0	0	57	3	0	0	0	2	0	0	0	188	0	1	2	11	0	2	0
d__Eukaryota	k__Fungi	p__Glomeromycota	c__Glomeromycetes	o__Glomerales	f__Glomeraceae	g__Glomus_f__Glomeraceae	s__unclassified_g__Glomus_f__Glomeraceae	OTU808	0	0	0	0	0	0	0	0	0	1	0	0	0	0	0	0	0	0	0	0	0	0	0	0	0	1	0	0	0	2	0	0	0	0	4	3	0	0	0	0	0
d__Eukaryota	k__Fungi	p__Glomeromycota	c__Glomeromycetes	o__Glomerales	f__Glomeraceae	g__Glomus_f__Glomeraceae	s__unclassified_g__Glomus_f__Glomeraceae	OTU167	0	0	0	0	0	0	0	0	0	0	0	0	0	0	0	0	0	0	0	0	0	0	0	0	0	0	0	0	0	0	0	0	0	0	0	0	0	0	0	3	0
d__Eukaryota	k__Fungi	p__Glomeromycota	c__Glomeromycetes	o__Glomerales	f__Glomeraceae	g__Glomus_f__Glomeraceae	s__Glomus-Glo72-VTX00344	OTU260	4	0	7	4	20	30	4	1	19	3	1	0	6	2	5	2	4	0	0	0	1	0	0	7	11	5	1	0	10	2	0	0	0	5	19	0	0	3	25	0	0
d__Eukaryota	k__Fungi	p__Glomeromycota	c__Glomeromycetes	o__Glomerales	f__Glomeraceae	g__Glomus_f__Glomeraceae	s__unclassified_g__Glomus_f__Glomeraceae	OTU803	0	0	0	0	0	0	0	0	0	0	0	0	0	0	0	0	0	0	0	0	0	0	0	19	0	0	0	0	0	0	0	0	0	0	0	0	0	0	0	0	0
d__Eukaryota	k__Fungi	p__Glomeromycota	c__Glomeromycetes	o__Glomerales	f__Glomeraceae	g__Glomus_f__Glomeraceae	s__unclassified_g__Glomus_f__Glomeraceae	OTU804	30	0	4	25	2	1	9	1	3	5	1	1	1	11	0	25	5	3	0	73	0	0	0	221	2	1	5	0	0	2	1	0	2	0	3	0	6	0	1	2	1
d__Eukaryota	k__Fungi	p__Glomeromycota	c__Glomeromycetes	o__Glomerales	f__Glomeraceae	g__Glomus_f__Glomeraceae	s__Glomus-group-B-Glomus-acnaGlo7-VTX00057	OTU756	0	0	0	0	0	0	0	0	0	0	0	0	12	0	0	0	0	0	0	0	0	0	0	5	6	0	5	0	0	7	0	0	0	0	0	0	0	0	0	0	0
d__Eukaryota	k__Fungi	p__Glomeromycota	c__Glomeromycetes	o__Glomerales	f__Glomeraceae	g__Glomus_f__Glomeraceae	s__unclassified_g__Glomus_f__Glomeraceae	OTU97	0	0	6	0	0	0	0	0	0	0	2	1	0	0	0	0	0	0	0	0	0	0	0	0	3	0	0	5	2	4	0	0	0	7	1	0	0	0	3	0	0
d__Eukaryota	k__Fungi	p__Glomeromycota	c__Glomeromycetes	o__Glomerales	f__Glomeraceae	g__Glomus_f__Glomeraceae	s__unclassified_g__Glomus_f__Glomeraceae	OTU164	0	0	0	0	0	0	0	0	0	0	0	0	0	0	0	0	0	0	0	0	0	0	0	0	0	0	0	0	0	0	0	0	0	0	0	0	0	0	0	9	0
d__Eukaryota	k__Fungi	p__Glomeromycota	c__Glomeromycetes	o__Diversisporales	f__Diversisporaceae	g__Diversispora	s__unclassified_g__Diversispora	OTU75	3	0	0	0	0	0	0	0	0	2	1	0	0	0	0	2	29	2	5	10	0	524	204	13	0	0	33	0	0	5	2	0	0	0	0	0	2	0	0	0	2
d__Eukaryota	k__Fungi	p__Glomeromycota	c__Glomeromycetes	o__Glomerales	f__Glomeraceae	g__Glomus_f__Glomeraceae	s__Glomus-MO-G23-VTX00222	OTU314	0	0	0	0	0	0	0	0	0	0	0	0	0	0	0	2	0	0	0	0	0	0	0	0	0	0	0	6	0	0	0	0	0	0	0	0	0	0	0	0	0
d__Eukaryota	k__Fungi	p__Glomeromycota	c__Glomeromycetes	o__Glomerales	f__Glomeraceae	g__Glomus_f__Glomeraceae	s__unclassified_g__Glomus_f__Glomeraceae	OTU68	0	0	0	0	0	0	0	0	0	0	0	0	0	0	0	0	0	4	0	0	0	0	0	0	0	0	0	0	0	0	0	0	0	0	0	0	0	0	0	0	0
d__Eukaryota	k__Fungi	p__Glomeromycota	c__Glomeromycetes	o__unclassified_c__Glomeromycetes	f__unclassified_c__Glomeromycetes	g__unclassified_c__Glomeromycetes	s__unclassified_c__Glomeromycetes	OTU160	0	0	0	0	0	0	0	0	0	0	0	0	0	0	0	0	0	0	0	0	0	0	0	0	0	0	0	0	0	0	0	0	0	0	0	0	1	0	0	0	0
d__Eukaryota	k__Fungi	p__Glomeromycota	c__Glomeromycetes	o__unclassified_c__Glomeromycetes	f__unclassified_c__Glomeromycetes	g__unclassified_c__Glomeromycetes	s__unclassified_c__Glomeromycetes	OTU162	0	0	0	0	0	0	0	0	0	0	0	0	0	0	0	0	0	0	0	0	0	0	0	0	0	0	0	0	0	0	0	0	0	0	0	0	0	0	0	3	0
d__Eukaryota	k__Fungi	p__Glomeromycota	c__Glomeromycetes	o__unclassified_c__Glomeromycetes	f__unclassified_c__Glomeromycetes	g__unclassified_c__Glomeromycetes	s__unclassified_c__Glomeromycetes	OTU163	0	0	0	0	0	0	0	0	0	0	0	0	0	0	0	0	0	5	0	0	0	0	0	0	0	0	0	0	0	0	0	0	0	0	0	0	0	0	0	1	1
d__Eukaryota	k__Fungi	p__Glomeromycota	c__Glomeromycetes	o__Glomerales	f__Glomeraceae	g__Glomus_f__Glomeraceae	s__unclassified_g__Glomus_f__Glomeraceae	OTU751	0	0	2	0	0	0	8	0	3	0	0	1	1	0	1	0	12	0	0	0	1	0	0	0	0	0	3	0	3	0	6	0	0	0	3	0	0	0	1	0	0
d__Eukaryota	k__Fungi	p__Glomeromycota	c__Glomeromycetes	o__unclassified_c__Glomeromycetes	f__unclassified_c__Glomeromycetes	g__unclassified_c__Glomeromycetes	s__unclassified_c__Glomeromycetes	OTU143	0	0	0	0	0	0	0	0	0	0	0	0	0	0	0	0	0	0	0	0	0	0	0	0	0	0	0	0	0	0	0	0	0	0	0	0	1	0	0	0	0
d__Eukaryota	k__Fungi	p__Glomeromycota	c__Glomeromycetes	o__unclassified_c__Glomeromycetes	f__unclassified_c__Glomeromycetes	g__unclassified_c__Glomeromycetes	s__unclassified_c__Glomeromycetes	OTU168	0	0	0	0	0	0	0	0	0	0	0	0	0	0	0	0	0	0	0	0	0	0	0	0	0	0	0	0	0	0	0	0	0	0	0	0	0	0	0	1	0
d__Eukaryota	k__Fungi	p__Glomeromycota	c__Glomeromycetes	o__unclassified_c__Glomeromycetes	f__unclassified_c__Glomeromycetes	g__unclassified_c__Glomeromycetes	s__unclassified_c__Glomeromycetes	OTU169	0	0	0	0	0	0	0	0	0	0	0	12	0	0	0	0	0	11	0	0	0	0	0	0	0	0	0	0	0	0	0	0	0	0	0	0	0	0	0	1	6
d__Eukaryota	k__Fungi	p__Glomeromycota	c__Glomeromycetes	o__Paraglomerales	f__Paraglomeraceae	g__Paraglomus	s__unclassified_g__Paraglomus	OTU765	0	0	0	0	0	0	0	0	0	0	0	0	0	0	0	0	0	0	0	0	0	0	0	0	0	0	0	0	0	0	0	0	0	0	0	0	0	0	0	0	0
d__Eukaryota	k__Fungi	p__Glomeromycota	c__Glomeromycetes	o__Glomerales	f__Glomeraceae	g__Glomus_f__Glomeraceae	s__unclassified_g__Glomus_f__Glomeraceae	OTU119	0	0	0	0	0	0	0	0	0	0	1	0	0	0	0	0	0	1	0	0	0	0	0	0	0	0	0	0	0	0	0	0	0	0	0	0	8	0	0	0	7
d__Eukaryota	k__Fungi	p__Glomeromycota	c__Glomeromycetes	o__unclassified_c__Glomeromycetes	f__unclassified_c__Glomeromycetes	g__unclassified_c__Glomeromycetes	s__unclassified_c__Glomeromycetes	OTU241	3	0	0	1	0	0	0	0	2	1	1	0	0	0	0	0	0	0	0	0	0	0	0	0	0	0	2	0	0	1	0	0	0	3	0	0	0	0	0	0	0
d__Eukaryota	k__Fungi	p__Glomeromycota	c__Glomeromycetes	o__Diversisporales	f__Gigasporaceae	g__Scutellospora	s__Scutellospora-Scut1-VTX00049	OTU768	0	0	0	0	0	0	0	0	0	0	0	0	0	0	0	0	0	0	0	0	0	0	0	0	0	0	0	0	0	0	0	0	0	0	0	0	0	0	0	0	0
d__Eukaryota	k__Fungi	p__Glomeromycota	c__Glomeromycetes	o__Glomerales	f__Glomeraceae	g__Glomus_f__Glomeraceae	s__Glomus-NF23-VTX00326	OTU708	0	0	0	0	0	0	0	0	0	0	0	0	0	0	0	0	0	0	0	0	0	0	0	0	0	0	0	0	1	0	0	12	0	0	1	0	0	0	0	0	0
d__Eukaryota	k__Fungi	p__Glomeromycota	c__Glomeromycetes	o__Glomerales	f__Glomeraceae	g__Glomus_f__Glomeraceae	s__Glomus-group-B-Glomus-Glo58-VTX00225	OTU737	0	0	0	0	0	1	0	0	0	0	0	0	0	0	0	0	0	0	0	0	0	0	0	0	0	0	0	0	0	1	0	0	0	0	0	1	0	0	0	0	0
d__Eukaryota	k__Fungi	p__Glomeromycota	c__Glomeromycetes	o__Glomerales	f__Glomeraceae	g__Glomus_f__Glomeraceae	s__Glomus-Glo7-VTX00214	OTU726	0	0	0	0	0	0	0	0	0	0	0	0	0	0	0	0	0	0	0	0	0	0	0	0	0	0	1	0	0	0	1	0	0	1	0	0	0	0	0	0	0
d__Eukaryota	k__Fungi	p__Glomeromycota	c__Glomeromycetes	o__Glomerales	f__Glomeraceae	g__Glomus_f__Glomeraceae	s__Glomus-sp.-VTX00304	OTU93	0	0	0	0	0	0	20	35	1	9	19	2	0	0	0	5	51	4	124	0	0	0	0	0	1	1	17	0	5	1	29	103	0	0	28	12	0	2	8	0	0
d__Eukaryota	k__Fungi	p__Glomeromycota	c__Glomeromycetes	o__Glomerales	f__Glomeraceae	g__Glomus_f__Glomeraceae	s__unclassified_g__Glomus_f__Glomeraceae	OTU620	0	0	3	0	0	0	0	0	0	0	1	0	0	0	0	0	10	0	0	0	0	0	0	0	0	0	0	0	0	0	0	0	0	0	2	0	0	0	0	0	0
d__Eukaryota	k__Fungi	p__Glomeromycota	c__Glomeromycetes	o__Glomerales	f__Glomeraceae	g__Glomus_f__Glomeraceae	s__Glomus-MO-G14-VTX00083	OTU318	0	0	0	0	0	0	1	0	0	0	0	0	0	0	0	1	0	0	0	0	0	0	0	0	0	0	0	0	0	2	0	0	0	0	0	1	0	0	0	0	0
d__Eukaryota	k__Fungi	p__Glomeromycota	c__Glomeromycetes	o__Diversisporales	f__Diversisporaceae	g__Diversispora	s__Diversispora-MO-GC1-VTX00060	OTU652	0	0	0	0	0	0	0	0	0	0	0	0	0	0	0	0	0	0	0	0	0	0	0	0	0	0	0	0	0	0	0	0	0	0	0	0	0	0	0	0	0
d__Eukaryota	k__Fungi	p__Glomeromycota	c__Glomeromycetes	o__Glomerales	f__Glomeraceae	g__Glomus_f__Glomeraceae	s__unclassified_g__Glomus_f__Glomeraceae	OTU336	0	0	0	0	0	0	17	0	0	2	1	0	0	0	0	0	10	1	0	0	0	0	0	14	1	11	16	0	56	3	1	0	0	8	14	1	0	0	1	0	1
d__Eukaryota	k__Fungi	p__Glomeromycota	c__Glomeromycetes	o__Glomerales	f__Glomeraceae	g__Glomus_f__Glomeraceae	s__unclassified_g__Glomus_f__Glomeraceae	OTU625	0	0	2	0	0	0	7	2	0	0	0	0	0	0	0	0	11	0	0	7	0	0	0	0	0	0	0	0	0	0	0	0	0	0	0	0	0	0	0	0	0
d__Eukaryota	k__Fungi	p__Glomeromycota	c__Glomeromycetes	o__Glomerales	f__Glomeraceae	g__Glomus_f__Glomeraceae	s__unclassified_g__Glomus_f__Glomeraceae	OTU626	0	0	1	0	0	0	0	0	0	0	0	0	0	0	0	0	0	0	0	0	0	0	0	0	0	0	0	0	0	0	0	0	0	0	0	0	0	0	0	0	0
d__Eukaryota	k__Fungi	p__Glomeromycota	c__Glomeromycetes	o__Glomerales	f__Glomeraceae	g__Glomus_f__Glomeraceae	s__unclassified_g__Glomus_f__Glomeraceae	OTU335	0	0	0	0	0	0	0	0	12	0	0	0	0	0	0	0	0	0	0	0	0	0	0	0	0	0	0	0	0	0	0	0	0	0	0	0	0	0	0	0	0
d__Eukaryota	k__Fungi	p__Glomeromycota	c__Glomeromycetes	o__Glomerales	f__Glomeraceae	g__Glomus_f__Glomeraceae	s__unclassified_g__Glomus_f__Glomeraceae	OTU628	1	0	2	8	0	0	0	0	1	0	0	0	0	3	0	0	0	0	0	2	0	0	0	0	2	0	1	0	0	0	0	0	0	4	0	0	0	0	1	0	0
d__Eukaryota	k__Fungi	p__Glomeromycota	c__Glomeromycetes	o__Paraglomerales	f__Paraglomeraceae	g__Paraglomus	s__unclassified_g__Paraglomus	OTU166	0	0	0	0	0	0	0	0	0	0	44	2	0	0	0	0	0	0	0	0	0	0	0	0	0	0	0	0	0	0	0	0	0	0	0	0	0	0	0	4979	0
d__Eukaryota	k__Fungi	p__Glomeromycota	c__Glomeromycetes	o__Glomerales	f__Glomeraceae	g__Glomus_f__Glomeraceae	s__unclassified_g__Glomus_f__Glomeraceae	OTU338	0	0	0	0	0	0	0	0	0	0	0	0	0	0	0	0	0	0	0	0	0	0	0	0	0	0	0	0	0	0	0	0	0	7	0	0	0	0	0	0	0
d__Eukaryota	k__Fungi	p__Glomeromycota	c__Glomeromycetes	o__Glomerales	f__Glomeraceae	g__Glomus_f__Glomeraceae	s__Glomus-viscosum-VTX00063	OTU656	0	0	0	0	0	0	0	0	0	0	0	0	0	0	0	0	0	1	18	0	0	0	0	0	0	0	0	0	0	0	0	0	0	0	0	0	0	0	0	0	0
d__Eukaryota	k__Fungi	p__Glomeromycota	c__Glomeromycetes	o__Glomerales	f__Glomeraceae	g__Glomus_f__Glomeraceae	s__unclassified_g__Glomus_f__Glomeraceae	OTU239	0	0	0	0	0	3	4	0	0	1	0	0	5	1	0	2	1	0	0	3	0	0	0	0	13	3	1	2	0	12	3	0	0	0	28	4	0	0	9	0	0
d__Eukaryota	k__Fungi	p__Glomeromycota	c__Glomeromycetes	o__Glomerales	f__Glomeraceae	g__Glomus_f__Glomeraceae	s__unclassified_g__Glomus_f__Glomeraceae	OTU238	0	0	0	0	13	29	0	0	0	0	0	0	0	0	0	0	0	0	0	0	0	0	0	0	14	0	0	0	0	0	0	0	0	3	0	0	0	0	0	0	0
d__Eukaryota	k__Fungi	p__Glomeromycota	c__Glomeromycetes	o__Glomerales	f__Glomeraceae	g__Glomus_f__Glomeraceae	s__Glomus-Glo32-VTX00124	OTU534	0	0	0	0	0	0	0	0	0	0	0	1	0	0	0	0	0	1	0	0	0	0	0	0	0	0	0	0	0	0	0	0	0	0	0	0	0	0	0	0	0
d__Eukaryota	k__Fungi	p__Glomeromycota	c__Glomeromycetes	o__Glomerales	f__Glomeraceae	g__Glomus_f__Glomeraceae	s__Glomus-GlAc3.1-VTX00190	OTU766	0	0	0	0	0	0	5	0	3	0	0	0	0	0	0	0	0	0	0	0	0	0	0	0	0	0	0	0	0	17	0	0	0	0	0	0	0	1	2	0	0
d__Eukaryota	k__Fungi	p__Glomeromycota	c__Glomeromycetes	o__Glomerales	f__Glomeraceae	g__Glomus_f__Glomeraceae	s__Glomus-sp.-VTX00256	OTU819	0	0	0	0	0	0	0	0	0	0	0	0	0	0	0	0	0	0	0	0	0	0	0	0	0	0	0	0	0	0	0	0	0	0	0	0	0	0	1	0	0
d__Eukaryota	k__Fungi	p__Glomeromycota	c__Glomeromycetes	o__Glomerales	f__Glomeraceae	g__Glomus_f__Glomeraceae	s__Glomus-Glo7-VTX00214	OTU741	0	0	0	0	0	0	0	0	0	0	0	0	0	0	0	0	0	0	0	0	0	0	0	0	0	0	0	0	0	0	0	0	0	0	0	0	0	0	0	0	0
d__Eukaryota	k__Fungi	p__Glomeromycota	c__Glomeromycetes	o__Glomerales	f__Glomeraceae	g__Glomus_f__Glomeraceae	s__Glomus-viscosum-VTX00063	OTU658	0	0	0	0	0	0	0	0	0	0	0	4	0	1	0	0	22	0	8	0	0	0	0	0	0	0	1	0	0	0	0	0	0	0	0	0	0	0	0	0	0
d__Eukaryota	k__Fungi	p__Glomeromycota	c__Glomeromycetes	o__Glomerales	f__Glomeraceae	g__Glomus_f__Glomeraceae	s__Glomus-Glo72-VTX00344	OTU43	1	0	0	0	0	0	3	0	0	1	1	0	3	1	0	3	0	0	0	0	0	6	0	1	1	2	2	2	0	2	0	0	0	0	6	6	0	0	4	0	0
d__Eukaryota	k__Fungi	p__Glomeromycota	c__Glomeromycetes	o__Glomerales	f__Glomeraceae	g__Glomus_f__Glomeraceae	s__Glomus-group-B-Glomus-sp.-VTX00279	OTU333	0	0	0	0	0	0	0	0	0	0	0	0	0	0	0	0	0	0	0	0	0	0	0	0	0	0	0	0	0	0	0	0	0	0	0	0	0	0	0	0	0
d__Eukaryota	k__Fungi	p__Glomeromycota	c__Glomeromycetes	o__unclassified_c__Glomeromycetes	f__unclassified_c__Glomeromycetes	g__unclassified_c__Glomeromycetes	s__unclassified_c__Glomeromycetes	OTU72	0	0	0	0	0	0	0	0	0	0	0	0	0	0	0	0	0	4	0	0	0	0	0	0	0	0	0	0	0	0	0	0	0	0	0	0	0	0	0	0	0
d__Eukaryota	k__Fungi	p__Glomeromycota	c__Glomeromycetes	o__Glomerales	f__Glomeraceae	g__Glomus_f__Glomeraceae	s__Glomus-sp.-VTX00256	OTU613	0	0	0	0	0	0	0	0	0	0	0	0	0	0	0	0	0	0	0	0	0	0	0	0	0	0	0	0	0	1	0	0	0	0	0	0	0	0	0	0	0
d__Eukaryota	k__Fungi	p__Glomeromycota	c__Glomeromycetes	o__unclassified_c__Glomeromycetes	f__unclassified_c__Glomeromycetes	g__unclassified_c__Glomeromycetes	s__unclassified_c__Glomeromycetes	OTU867	0	1	0	0	0	0	0	0	0	0	0	0	0	0	0	0	0	4	0	0	0	0	0	0	0	0	0	0	0	0	0	0	0	0	0	0	0	0	0	0	0
d__Eukaryota	k__Fungi	p__Glomeromycota	c__Glomeromycetes	o__Glomerales	f__Glomeraceae	g__Glomus_f__Glomeraceae	s__unclassified_g__Glomus_f__Glomeraceae	OTU740	0	0	0	0	0	0	0	0	0	0	0	0	0	0	0	0	0	0	0	0	0	0	0	0	0	0	0	0	0	0	0	0	0	0	0	0	0	0	0	0	0
d__Eukaryota	k__Fungi	p__Glomeromycota	c__Glomeromycetes	o__Glomerales	f__Glomeraceae	g__Glomus_f__Glomeraceae	s__Glomus-MO-G23-VTX00222	OTU52	0	0	0	0	0	0	0	0	50	0	0	0	0	0	0	0	53	0	0	0	0	0	0	0	0	0	1	0	0	0	0	0	0	0	0	0	0	0	0	0	0
d__Eukaryota	k__Fungi	p__Glomeromycota	c__Glomeromycetes	o__unclassified_c__Glomeromycetes	f__unclassified_c__Glomeromycetes	g__unclassified_c__Glomeromycetes	s__unclassified_c__Glomeromycetes	OTU869	0	0	0	0	0	0	0	0	0	0	0	0	0	0	0	0	0	1	0	0	0	0	0	0	0	0	0	0	0	0	0	0	0	0	0	0	0	0	0	0	3
d__Eukaryota	k__Fungi	p__Glomeromycota	c__Glomeromycetes	o__Glomerales	f__Glomeraceae	g__Glomus_f__Glomeraceae	s__Glomus-MO-G4-VTX00166	OTU807	0	0	0	0	0	7	3	0	0	0	0	0	0	0	0	4	0	0	0	0	0	0	0	2	0	0	0	0	0	0	0	0	0	0	0	0	0	0	3	0	0
d__Eukaryota	k__Fungi	p__Glomeromycota	c__Glomeromycetes	o__Glomerales	f__Glomeraceae	g__Glomus_f__Glomeraceae	s__unclassified_g__Glomus_f__Glomeraceae	OTU746	0	0	0	0	0	0	0	0	0	0	0	0	0	0	0	0	3	0	2	0	0	0	0	0	0	0	0	0	0	2	0	0	0	0	0	0	0	0	0	0	0
d__Eukaryota	k__Fungi	p__Glomeromycota	c__Glomeromycetes	o__Glomerales	f__Glomeraceae	g__Glomus_f__Glomeraceae	s__Glomus-MO-G14-VTX00083	OTU80	0	0	4	0	0	0	1	0	0	0	0	0	0	0	0	0	0	0	0	0	0	0	0	12	0	0	0	0	0	2	0	0	0	0	0	8	0	0	0	0	0
d__Eukaryota	k__Fungi	p__Glomeromycota	c__Glomeromycetes	o__unclassified_c__Glomeromycetes	f__unclassified_c__Glomeromycetes	g__unclassified_c__Glomeromycetes	s__unclassified_c__Glomeromycetes	OTU491	0	0	0	0	0	0	0	0	0	0	0	2	0	0	0	0	0	0	0	0	0	0	0	0	0	0	0	0	0	0	0	0	0	0	0	0	0	0	0	0	0
d__Eukaryota	k__Fungi	p__Glomeromycota	c__Glomeromycetes	o__unclassified_c__Glomeromycetes	f__unclassified_c__Glomeromycetes	g__unclassified_c__Glomeromycetes	s__unclassified_c__Glomeromycetes	OTU492	0	0	0	0	0	0	0	0	0	0	0	0	0	0	0	0	0	0	0	0	0	0	0	0	0	0	0	0	0	0	0	0	0	0	0	0	0	0	0	0	0
d__Eukaryota	k__Fungi	p__Glomeromycota	c__Glomeromycetes	o__unclassified_c__Glomeromycetes	f__unclassified_c__Glomeromycetes	g__unclassified_c__Glomeromycetes	s__unclassified_c__Glomeromycetes	OTU493	0	0	0	0	0	0	0	0	0	0	0	0	0	0	0	0	0	0	0	0	0	0	0	0	0	0	0	0	0	0	0	0	0	0	0	0	0	0	0	1	0
d__Eukaryota	k__Fungi	p__Glomeromycota	c__Glomeromycetes	o__Glomerales	f__Glomeraceae	g__Glomus_f__Glomeraceae	s__Glomus-viscosum-VTX00063	OTU339	0	0	0	0	0	0	0	0	0	0	0	0	0	0	0	0	0	0	0	0	0	0	0	0	0	0	0	0	0	0	0	0	0	0	0	0	0	0	0	0	0
d__Eukaryota	k__Fungi	p__Glomeromycota	c__Glomeromycetes	o__unclassified_c__Glomeromycetes	f__unclassified_c__Glomeromycetes	g__unclassified_c__Glomeromycetes	s__unclassified_c__Glomeromycetes	OTU495	0	0	0	0	0	0	0	0	0	0	0	0	0	0	0	0	0	0	0	0	0	0	0	0	0	0	0	0	0	0	0	0	0	0	0	0	0	0	0	0	0
d__Eukaryota	k__Fungi	p__Glomeromycota	c__Glomeromycetes	o__unclassified_c__Glomeromycetes	f__unclassified_c__Glomeromycetes	g__unclassified_c__Glomeromycetes	s__unclassified_c__Glomeromycetes	OTU496	0	0	0	0	0	0	0	0	0	0	0	0	0	0	0	0	0	0	0	0	0	0	0	0	0	0	0	0	0	0	0	0	0	0	0	0	0	0	0	0	0
d__Eukaryota	k__Fungi	p__Glomeromycota	c__Glomeromycetes	o__unclassified_c__Glomeromycetes	f__unclassified_c__Glomeromycetes	g__unclassified_c__Glomeromycetes	s__unclassified_c__Glomeromycetes	OTU497	0	0	0	0	0	0	0	0	0	0	0	0	0	0	0	0	0	0	0	0	0	0	0	0	0	0	0	0	0	0	0	0	0	0	0	0	0	0	0	0	0
d__Eukaryota	k__Fungi	p__Glomeromycota	c__Glomeromycetes	o__unclassified_c__Glomeromycetes	f__unclassified_c__Glomeromycetes	g__unclassified_c__Glomeromycetes	s__unclassified_c__Glomeromycetes	OTU498	0	0	0	0	0	0	0	0	0	0	0	0	0	0	0	0	0	0	0	0	0	0	0	0	0	0	0	0	0	0	0	0	0	0	0	0	0	0	0	0	0
d__Eukaryota	k__Fungi	p__Glomeromycota	c__Glomeromycetes	o__Diversisporales	f__Gigasporaceae	g__Scutellospora	s__Scutellospora-MO-S2-VTX00052	OTU932	0	0	0	0	0	0	0	0	0	0	0	0	0	0	0	0	0	0	0	0	0	0	0	0	0	0	0	0	0	0	0	0	0	0	0	0	0	0	0	0	0
d__Eukaryota	k__Fungi	p__Glomeromycota	c__Glomeromycetes	o__Glomerales	f__Glomeraceae	g__Glomus_f__Glomeraceae	s__Glomus-Wirsel-OTU6-VTX00202	OTU644	0	0	0	0	0	0	0	0	0	0	0	0	0	0	0	0	0	0	0	0	0	0	0	0	0	0	0	0	0	0	0	0	0	0	0	0	0	0	0	0	0
d__Eukaryota	k__Fungi	p__Glomeromycota	c__Glomeromycetes	o__Glomerales	f__Glomeraceae	g__Glomus_f__Glomeraceae	s__Glomus-MO-G22-VTX00125	OTU275	0	0	0	0	0	0	0	0	0	0	0	0	0	0	0	0	4	1	2	1	0	0	0	7	0	1	0	0	0	0	0	0	0	0	1	0	0	0	1	0	0
d__Eukaryota	k__Fungi	p__Glomeromycota	c__Glomeromycetes	o__Diversisporales	f__Gigasporaceae	g__Scutellospora	s__Scutellospora-MO-S2-VTX00052	OTU868	0	0	0	0	0	0	0	0	0	0	0	0	0	0	0	0	0	0	0	0	0	0	0	0	0	0	0	0	0	0	0	0	0	0	0	0	0	0	0	0	0
d__Eukaryota	k__Fungi	p__Glomeromycota	c__Glomeromycetes	o__Glomerales	f__Glomeraceae	g__Glomus_f__Glomeraceae	s__Glomus-Glo-F-VTX00167	OTU115	0	0	0	0	0	0	0	0	0	0	0	0	0	0	0	0	0	3	0	0	0	0	0	0	0	0	0	0	0	0	0	0	0	0	0	0	2	0	0	0	0
d__Eukaryota	k__Fungi	p__Glomeromycota	c__Glomeromycetes	o__Glomerales	f__Glomeraceae	g__Glomus_f__Glomeraceae	s__Glomus-MO-G22-VTX00125	OTU83	0	0	0	0	0	0	0	0	0	0	0	0	0	0	0	0	0	0	0	0	0	0	0	5	0	0	0	0	0	0	0	0	0	0	0	0	0	0	0	0	0
d__Eukaryota	k__Fungi	p__Glomeromycota	c__Glomeromycetes	o__Glomerales	f__Glomeraceae	g__Glomus_f__Glomeraceae	s__unclassified_g__Glomus_f__Glomeraceae	OTU297	0	0	12	23	0	57	28	0	6	1	1	0	0	6	0	18	0	1	0	3	0	0	0	12	8	0	12	0	0	0	0	0	0	0	11	0	0	5	11	0	0
d__Eukaryota	k__Fungi	p__Glomeromycota	c__Glomeromycetes	o__Diversisporales	f__Diversisporaceae	g__Diversispora	s__unclassified_g__Diversispora	OTU828	0	0	0	0	0	0	0	0	0	0	1	0	0	0	0	0	3	0	0	0	0	15	7	1	0	0	1	0	0	0	0	0	0	0	0	0	0	0	0	0	0
d__Eukaryota	k__Fungi	p__Glomeromycota	c__Glomeromycetes	o__unclassified_c__Glomeromycetes	f__unclassified_c__Glomeromycetes	g__unclassified_c__Glomeromycetes	s__unclassified_c__Glomeromycetes	OTU70	0	0	0	0	0	0	0	0	0	0	0	0	0	0	0	0	0	2	0	0	0	0	0	0	0	0	0	0	0	0	0	0	0	0	0	0	0	0	0	4	1
d__Eukaryota	k__Fungi	p__Glomeromycota	c__Glomeromycetes	o__unclassified_c__Glomeromycetes	f__unclassified_c__Glomeromycetes	g__unclassified_c__Glomeromycetes	s__unclassified_c__Glomeromycetes	OTU387	0	0	0	0	0	0	0	0	0	0	0	0	0	0	0	0	0	0	0	0	0	0	0	0	0	0	0	0	0	0	0	0	0	0	0	0	0	0	0	0	0
d__Eukaryota	k__Fungi	p__Glomeromycota	c__Glomeromycetes	o__Glomerales	f__Glomeraceae	g__Glomus_f__Glomeraceae	s__Glomus-MO-G3-VTX00113	OTU110	22	14	20	4	6	9	15	10	13	22	25	7	24	4	0	22	10	5	4	19	7	13	15	26	33	15	12	22	21	26	4	8	8	44	13	14	1	8	15	3	7
d__Eukaryota	k__Fungi	p__Glomeromycota	c__Glomeromycetes	o__unclassified_c__Glomeromycetes	f__unclassified_c__Glomeromycetes	g__unclassified_c__Glomeromycetes	s__unclassified_c__Glomeromycetes	OTU793	0	0	0	0	0	0	0	0	0	0	0	0	0	0	0	0	0	0	0	0	0	0	0	0	0	0	0	0	0	0	0	0	0	0	0	0	0	0	0	0	0
d__Eukaryota	k__Fungi	p__Glomeromycota	c__Glomeromycetes	o__Glomerales	f__Glomeraceae	g__Glomus_f__Glomeraceae	s__Glomus-sp.-VTX00315	OTU281	0	0	0	0	0	0	0	0	0	0	0	0	0	0	0	0	0	3	0	0	0	0	0	0	0	0	0	0	53	0	0	0	0	0	0	0	0	0	0	0	0
d__Eukaryota	k__Fungi	p__Glomeromycota	c__Glomeromycetes	o__unclassified_c__Glomeromycetes	f__unclassified_c__Glomeromycetes	g__unclassified_c__Glomeromycetes	s__unclassified_c__Glomeromycetes	OTU796	0	0	0	0	0	0	0	0	1	0	0	0	0	0	0	0	0	0	0	0	0	0	0	0	3	1	0	1	0	0	0	0	0	8	0	0	0	1	0	0	0
d__Eukaryota	k__Fungi	p__Glomeromycota	c__Glomeromycetes	o__Glomerales	f__Glomeraceae	g__Glomus_f__Glomeraceae	s__Glomus-sp.-VTX00325	OTU161	0	0	0	0	0	0	0	0	0	0	0	0	0	0	0	0	0	0	0	0	0	0	0	0	0	0	0	0	0	0	0	0	0	0	0	0	0	0	0	3	0
d__Eukaryota	k__Fungi	p__Glomeromycota	c__Glomeromycetes	o__Glomerales	f__Glomeraceae	g__Glomus_f__Glomeraceae	s__unclassified_g__Glomus_f__Glomeraceae	OTU10	0	0	0	58	0	0	25	0	0	92	91	94	0	0	0	507	40	10	85	140	0	500	0	86	0	16	1	0	0	22	137	0	280	0	0	148	0	5	37	5	19
d__Eukaryota	k__Fungi	p__Glomeromycota	c__Glomeromycetes	o__Glomerales	f__Glomeraceae	g__Glomus_f__Glomeraceae	s__unclassified_g__Glomus_f__Glomeraceae	OTU11	0	0	0	0	0	0	1	0	0	0	0	0	0	0	0	0	0	0	0	0	0	0	0	0	0	0	0	0	0	0	0	0	0	0	0	0	0	0	2	0	0
d__Eukaryota	k__Fungi	p__Glomeromycota	c__Glomeromycetes	o__Glomerales	f__Glomeraceae	g__Glomus_f__Glomeraceae	s__unclassified_g__Glomus_f__Glomeraceae	OTU12	32	0	40	44	73	82	36	6	43	18	20	3	17	24	2	7	29	5	0	50	19	0	0	55	43	38	28	5	48	28	52	0	40	26	48	15	0	40	27	0	0
d__Eukaryota	k__Fungi	p__Glomeromycota	c__Glomeromycetes	o__Glomerales	f__Glomeraceae	g__Glomus_f__Glomeraceae	s__unclassified_g__Glomus_f__Glomeraceae	OTU13	0	0	0	0	0	0	8	0	0	5	3	0	0	0	0	2	0	6	0	0	0	0	0	0	2	0	0	0	9	0	0	0	0	0	0	10	0	0	33	4	12
d__Eukaryota	k__Fungi	p__Glomeromycota	c__Glomeromycetes	o__Glomerales	f__Glomeraceae	g__Glomus_f__Glomeraceae	s__unclassified_g__Glomus_f__Glomeraceae	OTU14	0	0	10	6	0	0	46	5	30	1	9	0	0	1	23	44	5	0	3	4	0	0	0	22	1	0	9	0	13	1	0	0	0	0	6	13	0	4	72	0	0
d__Eukaryota	k__Fungi	p__Glomeromycota	c__Glomeromycetes	o__Glomerales	f__Glomeraceae	g__Glomus_f__Glomeraceae	s__unclassified_g__Glomus_f__Glomeraceae	OTU15	1	0	3	4	0	1	19	0	7	0	1	0	0	63	10	1	9	0	0	3	0	0	0	0	4	3	3	68	7	36	3	0	1	0	10	0	0	0	3	1	0
d__Eukaryota	k__Fungi	p__Glomeromycota	c__Glomeromycetes	o__Diversisporales	f__Diversisporaceae	g__Diversispora	s__unclassified_g__Diversispora	OTU786	0	0	0	0	0	0	0	0	0	0	0	0	0	0	0	0	0	0	0	0	0	0	0	0	0	0	2	0	0	0	1	0	0	0	0	0	0	0	0	0	0
d__Eukaryota	k__Fungi	p__Glomeromycota	c__Glomeromycetes	o__unclassified_c__Glomeromycetes	f__unclassified_c__Glomeromycetes	g__unclassified_c__Glomeromycetes	s__unclassified_c__Glomeromycetes	OTU184	0	0	0	0	0	0	0	0	0	0	0	0	0	0	0	0	0	0	0	0	0	0	0	0	0	0	0	0	0	0	0	0	0	0	0	0	0	0	0	0	3
d__Eukaryota	k__Fungi	p__Glomeromycota	c__Glomeromycetes	o__unclassified_c__Glomeromycetes	f__unclassified_c__Glomeromycetes	g__unclassified_c__Glomeromycetes	s__unclassified_c__Glomeromycetes	OTU185	0	0	0	0	0	0	0	0	0	0	0	0	0	0	0	0	0	0	0	0	0	0	0	0	0	0	0	0	0	0	0	0	0	0	0	0	2	0	0	0	2
d__Eukaryota	k__Fungi	p__Glomeromycota	c__Glomeromycetes	o__unclassified_c__Glomeromycetes	f__unclassified_c__Glomeromycetes	g__unclassified_c__Glomeromycetes	s__unclassified_c__Glomeromycetes	OTU182	0	0	0	0	0	0	0	0	0	0	0	0	0	0	0	0	0	0	0	0	0	0	0	0	0	0	0	0	0	0	0	0	0	0	0	0	0	0	0	0	16
d__Eukaryota	k__Fungi	p__Glomeromycota	c__Glomeromycetes	o__unclassified_c__Glomeromycetes	f__unclassified_c__Glomeromycetes	g__unclassified_c__Glomeromycetes	s__unclassified_c__Glomeromycetes	OTU183	0	0	0	0	0	0	0	0	0	0	0	0	0	0	0	0	0	0	0	0	0	0	0	0	0	0	0	0	0	0	0	0	0	0	0	0	0	0	0	0	1
d__Eukaryota	k__Fungi	p__Glomeromycota	c__Glomeromycetes	o__unclassified_c__Glomeromycetes	f__unclassified_c__Glomeromycetes	g__unclassified_c__Glomeromycetes	s__unclassified_c__Glomeromycetes	OTU180	0	0	0	0	0	0	0	0	0	0	0	0	0	0	0	0	0	2	0	0	0	0	0	0	0	0	0	0	0	0	0	0	0	0	0	0	0	0	0	0	71
d__Eukaryota	k__Fungi	p__Glomeromycota	c__Glomeromycetes	o__unclassified_c__Glomeromycetes	f__unclassified_c__Glomeromycetes	g__unclassified_c__Glomeromycetes	s__unclassified_c__Glomeromycetes	OTU181	0	0	0	0	0	0	0	0	0	0	0	0	0	0	0	0	0	0	0	0	0	0	0	0	0	0	0	0	0	0	0	0	0	0	0	0	2	0	0	0	2
d__Eukaryota	k__Fungi	p__Glomeromycota	c__Glomeromycetes	o__Paraglomerales	f__Paraglomeraceae	g__Paraglomus	s__unclassified_g__Paraglomus	OTU22	0	0	0	0	0	0	0	0	0	0	0	2	0	0	0	0	0	0	0	0	0	0	0	0	0	0	0	0	0	0	0	0	0	0	0	0	0	0	0	0	0
d__Eukaryota	k__Fungi	p__Glomeromycota	c__Glomeromycetes	o__Diversisporales	f__Diversisporaceae	g__unclassified_f__Diversisporaceae	s__unclassified_f__Diversisporaceae	OTU98	0	0	4	34	0	0	0	0	5	0	3	11	0	0	0	0	19	3	0	0	0	0	0	0	0	0	0	0	1	51	67	0	0	0	0	0	0	0	0	1	17
d__Eukaryota	k__Fungi	p__Glomeromycota	c__Glomeromycetes	o__Glomerales	f__Glomeraceae	g__Glomus_f__Glomeraceae	s__unclassified_g__Glomus_f__Glomeraceae	OTU848	0	0	2	6	0	0	22	0	2	0	2	0	0	0	15	0	5	0	0	12	0	0	0	0	1	0	4	0	5	0	6	0	0	0	2	1	0	2	1	0	0
d__Eukaryota	k__Fungi	p__Glomeromycota	c__Glomeromycetes	o__unclassified_c__Glomeromycetes	f__unclassified_c__Glomeromycetes	g__unclassified_c__Glomeromycetes	s__unclassified_c__Glomeromycetes	OTU763	0	0	0	0	0	0	0	0	0	0	0	0	0	0	0	0	1	0	1	0	0	3	2	0	0	0	1	0	0	0	0	0	0	0	0	0	0	0	0	0	0
d__Eukaryota	k__Fungi	p__Glomeromycota	c__Glomeromycetes	o__Glomerales	f__Glomeraceae	g__Glomus_f__Glomeraceae	s__unclassified_g__Glomus_f__Glomeraceae	OTU42	0	0	0	0	0	0	0	0	0	1	3	0	0	0	0	33	0	0	0	0	0	0	0	0	0	0	0	0	78	0	0	0	0	0	0	5	0	0	0	0	0
d__Eukaryota	k__Fungi	p__Glomeromycota	c__Glomeromycetes	o__Glomerales	f__Glomeraceae	g__Glomus_f__Glomeraceae	s__unclassified_g__Glomus_f__Glomeraceae	OTU844	0	0	0	0	0	0	0	0	0	0	0	1	0	0	0	0	2	0	0	0	0	0	0	0	0	0	2	0	7	0	0	0	0	0	4	1	0	0	0	0	0
d__Eukaryota	k__Fungi	p__Glomeromycota	c__Glomeromycetes	o__Glomerales	f__Glomeraceae	g__Glomus_f__Glomeraceae	s__unclassified_g__Glomus_f__Glomeraceae	OTU517	0	0	0	0	0	0	0	0	0	0	0	0	0	0	0	0	0	0	0	0	0	0	0	0	0	0	0	0	0	0	0	0	0	0	0	0	0	0	0	0	0
d__Eukaryota	k__Fungi	p__Glomeromycota	c__Glomeromycetes	o__Glomerales	f__Glomeraceae	g__Glomus_f__Glomeraceae	s__unclassified_g__Glomus_f__Glomeraceae	OTU847	0	0	0	0	0	0	0	0	0	1	0	0	6	0	0	0	0	0	0	0	0	5	0	0	0	0	0	0	0	0	1	0	0	0	0	0	0	0	0	0	0
d__Eukaryota	k__Fungi	p__Glomeromycota	c__Glomeromycetes	o__Glomerales	f__Glomeraceae	g__Glomus_f__Glomeraceae	s__unclassified_g__Glomus_f__Glomeraceae	OTU513	0	0	0	0	0	0	0	0	0	0	0	0	0	0	0	0	0	0	0	0	0	0	0	0	0	0	0	0	0	0	0	0	0	0	0	0	0	0	0	0	0
d__Eukaryota	k__Fungi	p__Glomeromycota	c__Glomeromycetes	o__Glomerales	f__Glomeraceae	g__Glomus_f__Glomeraceae	s__unclassified_g__Glomus_f__Glomeraceae	OTU842	0	0	0	0	0	0	0	0	0	0	0	0	0	0	0	0	0	0	0	0	0	0	0	0	0	0	0	0	0	0	0	0	0	0	0	0	0	0	0	0	0
d__Eukaryota	k__Fungi	p__Glomeromycota	c__Glomeromycetes	o__Glomerales	f__Glomeraceae	g__Glomus_f__Glomeraceae	s__Glomus-MO-G23-VTX00222	OTU787	0	0	0	0	0	0	0	0	0	0	0	0	0	0	0	1	3	0	8	0	0	0	0	0	1	0	1	0	0	0	0	0	0	0	0	0	0	0	0	0	0
d__Eukaryota	k__Fungi	p__Glomeromycota	c__Glomeromycetes	o__Glomerales	f__Glomeraceae	g__Glomus_f__Glomeraceae	s__Glomus-Wirsel-OTU12-VTX00188	OTU654	0	0	0	0	0	0	0	0	0	0	0	21	0	0	0	0	0	0	0	0	0	0	0	0	0	0	0	0	0	0	0	0	0	0	0	0	0	0	0	3	3
d__Eukaryota	k__Fungi	p__Glomeromycota	c__Glomeromycetes	o__Glomerales	f__Glomeraceae	g__Glomus_f__Glomeraceae	s__Glomus-sp.-VTX00257	OTU758	7	0	44	0	0	0	0	0	0	2	0	0	0	13	0	0	0	0	0	0	0	0	0	352	0	0	0	0	0	26	0	0	0	0	0	0	0	0	37	1	0
d__Eukaryota	k__Fungi	p__Glomeromycota	c__Glomeromycetes	o__Glomerales	f__Glomeraceae	g__Glomus_f__Glomeraceae	s__Glomus-MO-G23-VTX00222	OTU781	0	0	0	0	0	0	0	0	0	0	0	0	0	0	0	0	0	0	0	0	0	0	0	0	0	0	0	0	0	0	0	0	0	0	0	0	0	0	0	0	0
d__Eukaryota	k__Fungi	p__Glomeromycota	c__Glomeromycetes	o__Glomerales	f__Glomeraceae	g__Glomus_f__Glomeraceae	s__Glomus-sp.-VTX00257	OTU755	3	0	28	0	0	0	0	0	0	2	0	0	0	3	0	0	0	1	0	0	0	0	0	1190	0	0	0	0	0	32	0	0	0	0	0	0	0	0	59	4	81
d__Eukaryota	k__Fungi	p__Glomeromycota	c__Glomeromycetes	o__Glomerales	f__Glomeraceae	g__Glomus_f__Glomeraceae	s__Glomus-MO-G23-VTX00222	OTU788	0	0	0	0	0	0	0	0	0	1	0	0	0	0	0	0	6	2	1	0	0	0	0	0	0	0	0	0	0	0	0	0	0	0	1	0	0	0	0	0	0
d__Eukaryota	k__Fungi	p__Glomeromycota	c__Glomeromycetes	o__unclassified_c__Glomeromycetes	f__unclassified_c__Glomeromycetes	g__unclassified_c__Glomeromycetes	s__unclassified_c__Glomeromycetes	OTU118	0	0	0	0	0	0	0	0	0	0	0	0	0	0	0	0	0	0	0	0	0	0	0	0	0	0	0	0	0	0	0	0	0	0	0	0	1	0	0	0	0
d__Eukaryota	k__Fungi	p__Glomeromycota	c__Glomeromycetes	o__Glomerales	f__Glomeraceae	g__Glomus_f__Glomeraceae	s__Glomus-group-B-Glomus-acnaGlo7-VTX00057	OTU240	0	0	0	0	0	0	0	0	0	18	11	27	416	0	0	0	0	1	0	0	0	0	0	21	73	0	93	0	0	144	0	0	0	0	0	0	0	0	0	0	0
d__Eukaryota	k__Fungi	p__Glomeromycota	c__Glomeromycetes	o__Glomerales	f__Glomeraceae	g__Glomus_f__Glomeraceae	s__Glomus-Wirsel-OTU16-VTX00156	OTU701	0	0	0	0	0	0	3	0	0	4	15	1	0	0	0	73	0	0	1	0	0	0	0	6	0	4	0	0	1	40	5	0	16	0	0	10	0	2	0	0	0
d__Eukaryota	k__Fungi	p__Glomeromycota	c__Glomeromycetes	o__Paraglomerales	f__Paraglomeraceae	g__Paraglomus	s__Paraglomus-Para1-OTU2-VTX00337	OTU301	0	0	0	0	3	0	0	0	0	0	0	0	0	0	0	0	0	0	0	0	0	0	0	0	0	0	0	0	0	0	0	0	0	0	0	0	0	0	0	0	0
d__Eukaryota	k__Fungi	p__Glomeromycota	c__Glomeromycetes	o__Glomerales	f__Glomeraceae	g__Glomus_f__Glomeraceae	s__unclassified_g__Glomus_f__Glomeraceae	OTU69	1	0	2	0	0	0	0	0	0	0	0	0	0	0	0	0	0	1	0	0	0	0	0	7	0	0	0	0	0	0	0	0	0	7	0	0	0	0	0	0	0
d__Eukaryota	k__Fungi	p__Glomeromycota	c__Glomeromycetes	o__unclassified_c__Glomeromycetes	f__unclassified_c__Glomeromycetes	g__unclassified_c__Glomeromycetes	s__unclassified_c__Glomeromycetes	OTU114	0	0	0	0	0	0	0	0	0	0	0	0	0	0	0	0	0	0	0	0	0	0	0	0	0	0	0	0	0	0	0	0	0	0	0	0	2	0	0	0	0
d__Eukaryota	k__Fungi	p__Glomeromycota	c__Glomeromycetes	o__unclassified_c__Glomeromycetes	f__unclassified_c__Glomeromycetes	g__unclassified_c__Glomeromycetes	s__unclassified_c__Glomeromycetes	OTU117	0	0	0	0	0	0	0	0	0	0	0	0	0	0	0	0	0	0	0	0	0	0	0	0	0	0	0	0	0	0	0	0	0	0	0	0	2	0	0	0	0
d__Eukaryota	k__Fungi	p__Glomeromycota	c__Glomeromycetes	o__unclassified_c__Glomeromycetes	f__unclassified_c__Glomeromycetes	g__unclassified_c__Glomeromycetes	s__unclassified_c__Glomeromycetes	OTU116	0	0	0	0	0	0	0	0	0	0	0	0	0	0	0	0	0	0	0	0	0	0	0	0	0	0	0	0	0	0	0	0	0	0	0	0	0	0	0	0	1
d__Eukaryota	k__Fungi	p__Glomeromycota	c__Glomeromycetes	o__Glomerales	f__Glomeraceae	g__Glomus_f__Glomeraceae	s__Glomus-GlAd3.3-VTX00289	OTU328	0	0	0	0	0	0	0	0	0	0	0	0	0	2	0	0	0	0	0	0	0	0	0	0	0	0	0	0	2	0	0	0	0	0	0	0	0	0	0	0	0
d__Eukaryota	k__Fungi	p__Glomeromycota	c__Glomeromycetes	o__Diversisporales	f__Diversisporaceae	g__Diversispora	s__Diversispora-MO-GC1-VTX00060	OTU936	0	0	0	0	0	0	0	0	0	1	1	39	0	0	1	0	0	12	140	0	0	0	0	6	1	0	28	0	0	0	0	0	0	0	0	0	0	0	0	0	10
d__Eukaryota	k__Fungi	p__Glomeromycota	c__Glomeromycetes	o__Paraglomerales	f__Paraglomeraceae	g__Paraglomus	s__Paraglomus-Glom-1B.13-VTX00308	OTU225	0	0	0	0	0	0	0	0	0	0	0	0	0	0	0	0	0	73	0	0	0	0	0	0	0	0	0	0	0	0	0	0	0	0	0	0	0	0	0	0	417
d__Eukaryota	k__Fungi	p__Glomeromycota	c__Glomeromycetes	o__Glomerales	f__Glomeraceae	g__Glomus_f__Glomeraceae	s__Glomus-ORVIN-GLO3E-VTX00309	OTU188	0	0	0	0	0	0	0	0	0	0	0	0	0	0	0	0	0	0	0	0	0	0	0	0	0	0	0	0	0	0	0	0	0	0	0	0	0	0	0	0	3
d__Eukaryota	k__Fungi	p__Glomeromycota	c__Glomeromycetes	o__Glomerales	f__Glomeraceae	g__Glomus_f__Glomeraceae	s__unclassified_g__Glomus_f__Glomeraceae	OTU689	0	0	0	1	0	2	0	0	0	0	0	0	0	0	0	0	0	0	0	0	0	0	0	0	0	0	0	0	0	1	0	0	0	0	0	1	10	1	0	0	0
d__Eukaryota	k__Fungi	p__Glomeromycota	c__Glomeromycetes	o__Glomerales	f__Glomeraceae	g__Glomus_f__Glomeraceae	s__unclassified_g__Glomus_f__Glomeraceae	OTU686	0	0	0	0	0	0	0	0	0	0	0	0	0	0	0	0	0	0	0	0	0	0	0	0	0	0	0	0	0	0	0	0	0	0	0	0	0	0	1	0	0
d__Eukaryota	k__Fungi	p__Glomeromycota	c__Glomeromycetes	o__Glomerales	f__Glomeraceae	g__Glomus_f__Glomeraceae	s__unclassified_g__Glomus_f__Glomeraceae	OTU687	0	0	0	0	0	0	0	0	0	0	0	0	0	0	0	0	0	0	0	0	0	0	0	0	0	0	0	0	0	0	0	0	0	0	0	0	0	0	0	0	0
d__Eukaryota	k__Fungi	p__Glomeromycota	c__Glomeromycetes	o__Glomerales	f__Glomeraceae	g__Glomus_f__Glomeraceae	s__unclassified_g__Glomus_f__Glomeraceae	OTU684	0	0	0	0	0	0	3	0	0	0	0	0	0	0	9	1	4	1	0	0	0	0	0	5	0	0	1	0	0	0	0	0	0	0	1	0	0	0	3	0	0
d__Eukaryota	k__Fungi	p__Glomeromycota	c__Glomeromycetes	o__Glomerales	f__Glomeraceae	g__Glomus_f__Glomeraceae	s__unclassified_g__Glomus_f__Glomeraceae	OTU685	0	0	0	0	0	0	0	0	0	0	0	0	0	0	0	0	0	0	0	0	0	0	0	0	0	0	1	0	0	0	0	0	0	0	0	0	0	0	0	0	0
d__Eukaryota	k__Fungi	p__Glomeromycota	c__Glomeromycetes	o__Glomerales	f__Glomeraceae	g__Glomus_f__Glomeraceae	s__unclassified_g__Glomus_f__Glomeraceae	OTU682	0	0	0	0	0	0	1	0	0	1	0	0	0	0	0	0	0	0	0	0	0	0	0	0	0	0	0	0	0	0	0	0	0	0	0	0	0	0	0	0	0
d__Eukaryota	k__Fungi	p__Glomeromycota	c__Glomeromycetes	o__Glomerales	f__Glomeraceae	g__Glomus_f__Glomeraceae	s__unclassified_g__Glomus_f__Glomeraceae	OTU103	0	0	0	0	0	0	0	0	0	0	0	0	0	0	0	0	0	0	0	0	0	0	0	0	0	0	0	0	0	0	0	1	0	0	0	0	0	0	0	0	0
d__Eukaryota	k__Fungi	p__Glomeromycota	c__Glomeromycetes	o__Diversisporales	f__Diversisporaceae	g__unclassified_f__Diversisporaceae	s__unclassified_f__Diversisporaceae	OTU721	0	0	0	0	0	0	0	0	0	0	1	1	0	0	0	1	0	0	0	0	0	0	0	0	0	0	2	0	1	1	3	0	0	0	1	0	0	0	0	0	3
d__Eukaryota	k__Fungi	p__Glomeromycota	c__Glomeromycetes	o__Glomerales	f__Glomeraceae	g__Glomus_f__Glomeraceae	s__unclassified_g__Glomus_f__Glomeraceae	OTU681	0	0	0	0	0	0	0	0	0	0	0	0	0	0	0	0	0	0	0	0	0	0	0	0	0	0	0	0	0	0	0	0	0	0	0	0	0	0	0	0	0
d__Eukaryota	k__Fungi	p__Glomeromycota	c__Glomeromycetes	o__Glomerales	f__Glomeraceae	g__Glomus_f__Glomeraceae	s__unclassified_g__Glomus_f__Glomeraceae	OTU102	0	74	6	3	0	0	0	1	14	4	0	0	0	0	0	0	1	0	3	1	0	1	0	4	0	0	5	2	5	17	82	0	0	0	3	1	0	0	0	0	0
d__Eukaryota	k__Fungi	p__Glomeromycota	c__Glomeromycetes	o__Diversisporales	f__Diversisporaceae	g__unclassified_f__Diversisporaceae	s__unclassified_f__Diversisporaceae	OTU798	0	0	0	0	0	0	0	0	4	0	2	23	0	0	0	2	0	0	0	5	0	0	0	1	0	0	7	0	0	17	62	0	0	0	1	0	1	0	0	10	19
d__Eukaryota	k__Fungi	p__Glomeromycota	c__Glomeromycetes	o__Paraglomerales	f__Paraglomeraceae	g__Paraglomus	s__unclassified_g__Paraglomus	OTU376	0	0	0	0	0	0	0	0	0	0	0	0	0	0	0	0	0	0	0	0	0	0	0	0	0	0	0	0	0	0	0	0	0	0	0	0	0	0	0	0	0
d__Eukaryota	k__Fungi	p__Glomeromycota	c__Glomeromycetes	o__Glomerales	f__Glomeraceae	g__Glomus_f__Glomeraceae	s__Glomus-Glo7-VTX00214	OTU895	0	0	0	0	0	0	5	0	0	4	7	5	0	1	0	0	6	6	0	0	0	0	0	0	0	8	5	0	105	0	0	0	0	82	20	0	0	2	5	5	8
d__Eukaryota	k__Fungi	p__Glomeromycota	c__Glomeromycetes	o__Glomerales	f__Glomeraceae	g__Glomus_f__Glomeraceae	s__Glomus-group-B-Glomus-lamellosu-VTX00193	OTU860	0	0	0	0	0	0	0	0	0	0	0	0	0	0	0	0	0	0	0	0	0	1	0	0	0	0	0	0	0	0	0	7	0	0	0	0	0	0	0	0	0
d__Eukaryota	k__Fungi	p__Glomeromycota	c__Glomeromycetes	o__Glomerales	f__Glomeraceae	g__Glomus_f__Glomeraceae	s__unclassified_g__Glomus_f__Glomeraceae	OTU412	0	0	0	0	0	0	0	0	0	0	0	0	0	0	0	0	0	4	0	0	0	0	0	0	0	0	0	0	0	0	0	0	0	0	0	0	0	0	0	0	0
d__Eukaryota	k__Fungi	p__Glomeromycota	c__Glomeromycetes	o__unclassified_c__Glomeromycetes	f__unclassified_c__Glomeromycetes	g__unclassified_c__Glomeromycetes	s__unclassified_c__Glomeromycetes	OTU209	0	0	0	0	0	0	0	0	0	0	0	0	0	0	0	0	0	0	0	0	0	0	0	0	0	0	0	0	0	0	0	0	0	0	0	0	0	0	0	0	4
d__Eukaryota	k__Fungi	p__Glomeromycota	c__Glomeromycetes	o__unclassified_c__Glomeromycetes	f__unclassified_c__Glomeromycetes	g__unclassified_c__Glomeromycetes	s__unclassified_c__Glomeromycetes	OTU208	0	0	0	0	0	0	0	0	0	0	0	0	0	0	0	0	0	0	0	0	0	0	0	0	0	0	0	0	0	0	0	0	0	0	0	0	0	0	0	0	5
d__Eukaryota	k__Fungi	p__Glomeromycota	c__Glomeromycetes	o__Glomerales	f__Glomeraceae	g__Glomus_f__Glomeraceae	s__Glomus-group-B-Glomus-Glo59-VTX00276	OTU236	0	0	0	0	0	0	0	0	0	0	0	0	0	0	0	0	0	0	0	0	0	0	0	0	1	0	0	0	0	0	0	0	0	0	0	0	0	0	0	0	0
d__Eukaryota	k__Fungi	p__Glomeromycota	c__Glomeromycetes	o__unclassified_c__Glomeromycetes	f__unclassified_c__Glomeromycetes	g__unclassified_c__Glomeromycetes	s__unclassified_c__Glomeromycetes	OTU205	0	0	0	0	0	0	0	0	0	0	0	0	0	0	0	0	0	0	0	0	0	0	0	0	0	0	0	0	0	0	0	0	0	0	0	0	12	0	0	0	79
d__Eukaryota	k__Fungi	p__Glomeromycota	c__Glomeromycetes	o__unclassified_c__Glomeromycetes	f__unclassified_c__Glomeromycetes	g__unclassified_c__Glomeromycetes	s__unclassified_c__Glomeromycetes	OTU204	0	0	0	0	0	0	0	0	0	0	0	0	0	0	0	0	0	0	0	0	0	0	0	0	0	0	0	0	0	0	0	0	0	0	0	0	0	0	0	0	1
d__Eukaryota	k__Fungi	p__Glomeromycota	c__Glomeromycetes	o__unclassified_c__Glomeromycetes	f__unclassified_c__Glomeromycetes	g__unclassified_c__Glomeromycetes	s__unclassified_c__Glomeromycetes	OTU207	0	0	0	0	0	0	0	0	0	0	0	0	0	0	0	0	0	3	0	0	0	0	0	0	0	0	0	0	0	0	0	0	0	0	0	0	4	0	0	0	1
d__Eukaryota	k__Fungi	p__Glomeromycota	c__Glomeromycetes	o__unclassified_c__Glomeromycetes	f__unclassified_c__Glomeromycetes	g__unclassified_c__Glomeromycetes	s__unclassified_c__Glomeromycetes	OTU206	0	0	0	0	0	0	0	0	0	0	0	0	0	0	0	0	0	0	0	0	0	0	0	0	0	0	0	0	0	0	0	0	0	0	0	0	0	0	0	0	1
d__Eukaryota	k__Fungi	p__Glomeromycota	c__Glomeromycetes	o__Glomerales	f__Glomeraceae	g__Glomus_f__Glomeraceae	s__unclassified_g__Glomus_f__Glomeraceae	OTU149	0	0	0	0	0	4	2	0	0	2	2	0	0	0	0	1	0	0	0	4	0	0	0	0	12	1	2	2	0	21	1	0	0	0	4	1	0	0	3	0	0
d__Eukaryota	k__Fungi	p__Glomeromycota	c__Glomeromycetes	o__unclassified_c__Glomeromycetes	f__unclassified_c__Glomeromycetes	g__unclassified_c__Glomeromycetes	s__unclassified_c__Glomeromycetes	OTU200	0	0	0	0	0	0	0	0	0	0	0	0	0	0	0	0	0	0	0	0	0	0	0	0	0	0	0	0	0	0	0	0	0	0	0	0	0	0	0	0	1
d__Eukaryota	k__Fungi	p__Glomeromycota	c__Glomeromycetes	o__Glomerales	f__Glomeraceae	g__Glomus_f__Glomeraceae	s__unclassified_g__Glomus_f__Glomeraceae	OTU901	0	0	0	0	0	0	0	0	2	0	0	0	0	0	100	0	10	1	0	4	0	0	0	0	1	2	9	0	0	0	0	0	0	0	1	0	0	0	0	0	0
d__Eukaryota	k__Fungi	p__Glomeromycota	c__Glomeromycetes	o__Glomerales	f__Glomeraceae	g__Glomus_f__Glomeraceae	s__Glomus-group-B-Glomus-Glo58-VTX00225	OTU337	4	2	0	0	0	12	0	0	0	655	620	42	725	0	0	54	0	16	5	0	0	0	0	46	1	143	0	0	0	1448	0	0	0	0	1363	1372	14	1	0	5	0
d__Eukaryota	k__Fungi	p__Glomeromycota	c__Glomeromycetes	o__unclassified_c__Glomeromycetes	f__unclassified_c__Glomeromycetes	g__unclassified_c__Glomeromycetes	s__unclassified_c__Glomeromycetes	OTU569	0	0	0	0	0	0	0	0	0	0	0	0	0	0	0	0	0	0	0	0	0	0	0	0	0	0	0	0	0	0	0	0	0	0	0	0	0	0	0	0	0
d__Eukaryota	k__Fungi	p__Glomeromycota	c__Glomeromycetes	o__Paraglomerales	f__Paraglomeraceae	g__Paraglomus	s__unclassified_g__Paraglomus	OTU839	0	0	0	0	0	0	0	0	0	0	0	0	0	0	0	0	0	0	0	0	0	0	0	0	1	0	0	0	0	0	0	0	0	0	0	0	0	0	0	0	0
d__Eukaryota	k__Fungi	p__Glomeromycota	c__Glomeromycetes	o__Glomerales	f__Glomeraceae	g__Glomus_f__Glomeraceae	s__Glomus-Wirsel-OTU6-VTX00202	OTU148	0	0	0	0	0	0	0	0	0	0	0	6	0	0	0	0	0	0	0	0	0	0	0	0	0	0	0	0	0	0	0	0	0	0	0	0	0	16	0	0	0
d__Eukaryota	k__Fungi	p__Glomeromycota	c__Glomeromycetes	o__Glomerales	f__Glomeraceae	g__Glomus_f__Glomeraceae	s__Glomus-Wirsel-OTU16-VTX00156	OTU777	0	0	0	2	0	0	29	1	1	36	46	12	0	0	0	556	2	6	9	6	0	1	0	19	0	6	0	0	8	326	29	0	120	0	0	38	2	7	0	1	6
d__Eukaryota	k__Fungi	p__Glomeromycota	c__Glomeromycetes	o__Glomerales	f__Glomeraceae	g__Glomus_f__Glomeraceae	s__Glomus-MO-G23-VTX00222	OTU9	0	0	0	0	0	0	1	0	1	0	0	0	0	0	0	0	5	0	1	0	0	0	0	0	1	1	0	0	0	0	0	4	0	0	2	0	0	1	0	0	0
d__Eukaryota	k__Fungi	p__Glomeromycota	c__Glomeromycetes	o__unclassified_c__Glomeromycetes	f__unclassified_c__Glomeromycetes	g__unclassified_c__Glomeromycetes	s__unclassified_c__Glomeromycetes	OTU836	0	0	0	0	0	1	0	0	0	0	0	0	0	0	0	0	0	0	0	0	0	0	0	0	0	0	0	0	0	0	0	0	0	0	0	0	0	0	0	0	0
d__Eukaryota	k__Fungi	p__Glomeromycota	c__Glomeromycetes	o__Glomerales	f__Glomeraceae	g__Glomus_f__Glomeraceae	s__unclassified_g__Glomus_f__Glomeraceae	OTU729	0	0	0	0	0	0	0	0	0	0	2	0	0	0	0	0	0	0	0	0	0	0	0	0	0	0	0	1	0	1	0	0	0	0	3	1	0	0	0	0	0
d__Eukaryota	k__Fungi	p__Glomeromycota	c__Glomeromycetes	o__Diversisporales	f__Diversisporaceae	g__Diversispora	s__Diversispora-MO-GC1-VTX00060	OTU757	0	0	0	0	0	0	0	0	0	0	0	0	0	0	0	0	0	0	24	0	0	0	0	1	1	1	5	0	0	0	0	0	0	0	0	0	0	0	0	0	0
d__Eukaryota	k__Fungi	p__Glomeromycota	c__Glomeromycetes	o__Glomerales	f__Glomeraceae	g__Glomus_f__Glomeraceae	s__Glomus-MO-G18-VTX00064	OTU5	0	0	0	16	0	0	0	0	0	4	1	8	0	0	0	0	0	0	0	57	0	0	0	0	0	0	0	0	0	0	0	0	0	0	0	2	0	1	0	0	0
d__Eukaryota	k__Fungi	p__Glomeromycota	c__Glomeromycetes	o__Glomerales	f__Glomeraceae	g__Glomus_f__Glomeraceae	s__Glomus-Glo7-VTX00214	OTU623	0	0	0	0	0	0	24	0	0	1	2	0	0	0	0	0	8	2	0	0	0	0	0	3	0	2	16	0	21	7	0	0	0	0	12	0	0	0	4	0	0
d__Eukaryota	k__Fungi	p__Glomeromycota	c__Glomeromycetes	o__Glomerales	f__Glomeraceae	g__Glomus_f__Glomeraceae	s__unclassified_g__Glomus_f__Glomeraceae	OTU664	0	0	0	0	0	0	0	0	0	0	0	0	0	0	5	0	2	0	0	0	0	0	0	0	0	0	2	0	0	0	0	5	0	0	0	0	0	0	0	0	0
d__Eukaryota	k__Fungi	p__Glomeromycota	c__Glomeromycetes	o__Glomerales	f__Glomeraceae	g__Glomus_f__Glomeraceae	s__unclassified_g__Glomus_f__Glomeraceae	OTU667	0	0	0	0	0	0	0	0	0	0	0	0	0	0	0	0	0	0	0	0	0	0	0	0	0	0	3	0	0	0	0	1	0	0	0	0	0	0	0	0	0
d__Eukaryota	k__Fungi	p__Glomeromycota	c__Glomeromycetes	o__Glomerales	f__Glomeraceae	g__Glomus_f__Glomeraceae	s__unclassified_g__Glomus_f__Glomeraceae	OTU660	0	0	0	0	0	0	0	0	0	0	0	0	0	0	0	0	1	0	0	0	0	0	0	0	0	0	0	0	0	0	0	0	0	0	0	0	0	0	0	0	0
d__Eukaryota	k__Fungi	p__Glomeromycota	c__Glomeromycetes	o__Glomerales	f__Glomeraceae	g__Glomus_f__Glomeraceae	s__unclassified_g__Glomus_f__Glomeraceae	OTU661	0	0	0	0	0	0	39	0	0	1	0	0	0	0	0	0	0	0	0	15	0	0	0	0	0	3	0	0	28	0	0	0	0	0	0	0	0	0	33	0	0
d__Eukaryota	k__Fungi	p__Glomeromycota	c__Glomeromycetes	o__Glomerales	f__Glomeraceae	g__Glomus_f__Glomeraceae	s__unclassified_g__Glomus_f__Glomeraceae	OTU709	0	0	0	0	0	0	0	0	0	0	0	0	0	0	0	0	0	0	0	0	0	0	0	0	0	0	0	0	0	0	0	0	0	0	0	0	0	0	1	0	0
d__Eukaryota	k__Fungi	p__Glomeromycota	c__Glomeromycetes	o__Glomerales	f__Glomeraceae	g__Glomus_f__Glomeraceae	s__unclassified_g__Glomus_f__Glomeraceae	OTU663	0	0	0	0	0	0	0	0	0	0	0	0	0	0	0	0	0	0	0	0	0	0	0	0	0	0	3	0	0	0	0	0	0	0	0	0	0	0	0	0	0
d__Eukaryota	k__Fungi	p__Glomeromycota	c__Glomeromycetes	o__Glomerales	f__Glomeraceae	g__Glomus_f__Glomeraceae	s__unclassified_g__Glomus_f__Glomeraceae	OTU706	0	0	0	0	0	0	4	1	4	0	0	0	0	0	71	7	4	0	0	0	0	0	0	1	0	0	2	0	1	1	0	0	0	0	0	0	0	0	6	0	0
d__Eukaryota	k__Fungi	p__Glomeromycota	c__Glomeromycetes	o__Glomerales	f__Glomeraceae	g__Glomus_f__Glomeraceae	s__Glomus-viscosum-VTX00063	OTU750	0	0	0	0	0	0	1	0	0	0	2	2	0	0	0	0	2	0	0	17	0	0	0	0	0	0	0	0	0	0	0	0	0	0	0	0	0	0	0	1	0
d__Eukaryota	k__Fungi	p__Glomeromycota	c__Glomeromycetes	o__Paraglomerales	f__Paraglomeraceae	g__Paraglomus	s__Paraglomus-Para1-VTX00336	OTU651	0	0	0	0	0	0	0	0	0	0	0	0	0	0	0	0	0	0	0	0	0	0	0	0	0	0	0	0	0	0	0	0	0	0	0	0	0	0	0	0	0
d__Eukaryota	k__Fungi	p__Glomeromycota	c__Glomeromycetes	o__Glomerales	f__Glomeraceae	g__Glomus_f__Glomeraceae	s__unclassified_g__Glomus_f__Glomeraceae	OTU669	0	0	0	0	0	0	0	0	0	0	0	0	0	0	0	0	0	0	0	0	0	0	0	0	0	0	0	0	0	0	0	0	0	0	0	0	0	0	0	0	0
d__Eukaryota	k__Fungi	p__Glomeromycota	c__Glomeromycetes	o__unclassified_c__Glomeromycetes	f__unclassified_c__Glomeromycetes	g__unclassified_c__Glomeromycetes	s__unclassified_c__Glomeromycetes	OTU348	0	0	0	0	0	0	0	0	0	0	0	0	0	0	0	0	0	0	0	0	0	0	0	0	0	0	0	0	0	0	0	0	0	0	0	0	0	0	0	0	0
d__Eukaryota	k__Fungi	p__Glomeromycota	c__Glomeromycetes	o__unclassified_c__Glomeromycetes	f__unclassified_c__Glomeromycetes	g__unclassified_c__Glomeromycetes	s__unclassified_c__Glomeromycetes	OTU349	0	0	0	0	0	0	0	0	0	0	0	0	0	0	0	0	0	0	0	0	0	0	0	0	0	0	0	0	0	0	0	0	0	0	0	0	0	0	0	0	0
d__Eukaryota	k__Fungi	p__Glomeromycota	c__Glomeromycetes	o__unclassified_c__Glomeromycetes	f__unclassified_c__Glomeromycetes	g__unclassified_c__Glomeromycetes	s__unclassified_c__Glomeromycetes	OTU462	0	0	0	0	0	0	0	0	0	0	0	1	0	0	0	0	0	1	0	0	0	0	0	0	0	0	0	0	0	0	0	0	0	0	0	0	2	0	0	1	4
d__Eukaryota	k__Fungi	p__Glomeromycota	c__Glomeromycetes	o__unclassified_c__Glomeromycetes	f__unclassified_c__Glomeromycetes	g__unclassified_c__Glomeromycetes	s__unclassified_c__Glomeromycetes	OTU465	0	0	0	0	0	0	0	0	0	0	0	0	0	0	0	0	0	0	0	0	0	0	0	0	0	0	0	0	0	0	0	0	0	0	0	0	0	0	0	0	0
d__Eukaryota	k__Fungi	p__Glomeromycota	c__Glomeromycetes	o__unclassified_c__Glomeromycetes	f__unclassified_c__Glomeromycetes	g__unclassified_c__Glomeromycetes	s__unclassified_c__Glomeromycetes	OTU464	0	0	0	0	0	0	0	0	0	0	0	0	0	0	0	0	0	0	0	0	0	0	0	0	0	0	0	0	0	0	0	0	0	0	0	0	0	0	0	0	0
d__Eukaryota	k__Fungi	p__Glomeromycota	c__Glomeromycetes	o__unclassified_c__Glomeromycetes	f__unclassified_c__Glomeromycetes	g__unclassified_c__Glomeromycetes	s__unclassified_c__Glomeromycetes	OTU467	0	0	0	0	0	0	0	0	0	0	0	2	0	0	0	0	0	0	0	0	0	0	0	0	0	0	0	0	0	0	0	0	0	0	0	0	0	0	0	0	1
d__Eukaryota	k__Fungi	p__Glomeromycota	c__Glomeromycetes	o__unclassified_c__Glomeromycetes	f__unclassified_c__Glomeromycetes	g__unclassified_c__Glomeromycetes	s__unclassified_c__Glomeromycetes	OTU466	0	0	0	0	0	0	0	0	0	0	0	0	0	0	0	0	0	0	0	0	0	0	0	0	0	0	0	0	0	0	0	0	0	0	0	0	0	0	0	0	0
d__Eukaryota	k__Fungi	p__Glomeromycota	c__Glomeromycetes	o__unclassified_c__Glomeromycetes	f__unclassified_c__Glomeromycetes	g__unclassified_c__Glomeromycetes	s__unclassified_c__Glomeromycetes	OTU469	0	0	0	0	0	0	0	0	0	0	0	0	0	0	0	0	0	0	0	0	0	0	0	0	0	0	0	0	0	0	0	0	0	0	0	0	0	0	0	1	0
d__Eukaryota	k__Fungi	p__Glomeromycota	c__Glomeromycetes	o__Glomerales	f__Glomeraceae	g__Glomus_f__Glomeraceae	s__Glomus-MO-G3-VTX00113	OTU6	0	0	0	0	1	0	0	0	0	2	0	1	0	0	0	2	0	1	0	1	1	0	1	2	3	0	2	0	3	0	1	0	0	0	0	0	0	0	0	0	0
d__Eukaryota	k__Fungi	p__Glomeromycota	c__Glomeromycetes	o__unclassified_c__Glomeromycetes	f__unclassified_c__Glomeromycetes	g__unclassified_c__Glomeromycetes	s__unclassified_c__Glomeromycetes	OTU347	0	0	0	0	0	0	0	0	0	0	0	0	0	0	0	0	0	0	0	0	0	0	0	0	0	0	0	0	0	0	0	0	0	0	0	0	0	0	0	0	0
d__Eukaryota	k__Fungi	p__Glomeromycota	c__Glomeromycetes	o__Glomerales	f__Glomeraceae	g__Glomus_f__Glomeraceae	s__Glomus-Wirsel-OTU6-VTX00202	OTU313	0	0	0	0	0	0	0	0	0	0	0	0	0	0	0	0	0	0	0	0	0	0	0	0	0	0	0	0	0	0	0	0	0	0	0	0	0	0	0	0	0
d__Eukaryota	k__Fungi	p__Glomeromycota	c__Glomeromycetes	o__Glomerales	f__Glomeraceae	g__Glomus_f__Glomeraceae	s__Glomus-sp.-VTX00257	OTU938	0	0	0	0	0	0	0	0	0	0	0	0	0	0	0	0	0	0	0	0	0	0	0	0	0	0	0	0	0	0	0	0	0	0	0	0	0	0	0	0	0
d__Eukaryota	k__Fungi	p__Glomeromycota	c__Glomeromycetes	o__Paraglomerales	f__Paraglomeraceae	g__Paraglomus	s__unclassified_g__Paraglomus	OTU141	0	0	0	0	0	0	0	0	0	0	0	0	0	0	0	0	0	0	0	0	0	0	0	0	0	0	0	0	0	0	0	0	0	0	0	0	1608	0	0	0	0
d__Eukaryota	k__Fungi	p__Glomeromycota	c__Glomeromycetes	o__Glomerales	f__Glomeraceae	g__Glomus_f__Glomeraceae	s__Glomus-MO-G22-VTX00125	OTU325	0	0	0	0	0	0	0	0	0	1	6	21	0	0	0	18	133	71	37	1	0	0	0	51	1	2	0	0	0	33	0	0	0	0	21	0	0	0	3	10	27
d__Eukaryota	k__Fungi	p__Glomeromycota	c__Glomeromycetes	o__Glomerales	f__Glomeraceae	g__Glomus_f__Glomeraceae	s__unclassified_g__Glomus_f__Glomeraceae	OTU321	0	1	0	0	0	0	98	0	1	8	12	11	0	0	0	0	71	54	0	0	0	0	0	23	2	39	114	0	230	24	0	0	0	11	58	0	1	0	16	18	39
d__Eukaryota	k__Fungi	p__Glomeromycota	c__Glomeromycetes	o__Glomerales	f__Glomeraceae	g__Glomus_f__Glomeraceae	s__unclassified_g__Glomus_f__Glomeraceae	OTU323	0	0	0	0	0	0	0	0	2	0	1	0	0	0	193	1	52	0	0	24	0	0	1	0	3	1	35	0	0	0	0	81	0	0	2	0	0	0	0	0	0
d__Eukaryota	k__Fungi	p__Glomeromycota	c__Glomeromycetes	o__Glomerales	f__Glomeraceae	g__Glomus_f__Glomeraceae	s__unclassified_g__Glomus_f__Glomeraceae	OTU322	7	0	4	0	0	0	24	0	1	1	1	0	0	0	0	11	5	0	0	24	0	0	0	33	0	1	1	0	6	2	3	0	0	0	1	0	0	0	4	0	0
d__Eukaryota	k__Fungi	p__Glomeromycota	c__Glomeromycetes	o__Glomerales	f__Glomeraceae	g__Glomus_f__Glomeraceae	s__unclassified_g__Glomus_f__Glomeraceae	OTU732	0	1	0	0	0	4	0	0	0	201	220	7	0	0	0	0	0	2	0	0	3	0	0	0	0	20	0	0	0	173	0	0	0	0	197	439	0	1	0	0	0
d__Eukaryota	k__Fungi	p__Glomeromycota	c__Glomeromycetes	o__unclassified_c__Glomeromycetes	f__unclassified_c__Glomeromycetes	g__unclassified_c__Glomeromycetes	s__unclassified_c__Glomeromycetes	OTU598	0	0	0	0	0	0	0	0	0	0	0	0	0	0	0	0	0	3	0	0	0	0	0	0	0	0	0	0	0	0	0	0	0	0	0	0	0	0	0	0	2
d__Eukaryota	k__Fungi	p__Glomeromycota	c__Glomeromycetes	o__unclassified_c__Glomeromycetes	f__unclassified_c__Glomeromycetes	g__unclassified_c__Glomeromycetes	s__unclassified_c__Glomeromycetes	OTU610	0	0	0	0	0	0	0	0	0	0	0	0	0	0	0	0	0	0	0	0	0	0	0	0	0	0	0	0	0	0	0	0	0	0	0	0	0	0	0	0	1
d__Eukaryota	k__Fungi	p__Glomeromycota	c__Glomeromycetes	o__Glomerales	f__Glomeraceae	g__Glomus_f__Glomeraceae	s__unclassified_g__Glomus_f__Glomeraceae	OTU326	0	0	0	0	0	0	0	0	3	0	0	0	0	0	0	0	31	1	187	0	0	0	0	0	0	0	47	0	0	0	0	0	0	0	2	2	0	0	0	0	0
d__Eukaryota	k__Fungi	p__Glomeromycota	c__Glomeromycetes	o__unclassified_c__Glomeromycetes	f__unclassified_c__Glomeromycetes	g__unclassified_c__Glomeromycetes	s__unclassified_c__Glomeromycetes	OTU595	0	0	0	0	0	0	0	0	0	0	0	0	0	0	0	0	0	0	0	0	0	0	0	0	0	0	0	0	0	0	0	0	0	0	0	0	0	0	0	0	3
d__Eukaryota	k__Fungi	p__Glomeromycota	c__Glomeromycetes	o__unclassified_c__Glomeromycetes	f__unclassified_c__Glomeromycetes	g__unclassified_c__Glomeromycetes	s__unclassified_c__Glomeromycetes	OTU594	0	0	0	0	0	0	0	0	0	0	0	0	0	0	0	0	0	0	0	0	0	0	0	0	0	0	0	0	0	0	0	0	0	0	0	0	0	0	0	0	0
d__Eukaryota	k__Fungi	p__Glomeromycota	c__Glomeromycetes	o__unclassified_c__Glomeromycetes	f__unclassified_c__Glomeromycetes	g__unclassified_c__Glomeromycetes	s__unclassified_c__Glomeromycetes	OTU597	0	0	0	0	0	0	0	0	0	0	0	0	0	0	0	0	0	0	0	0	0	0	0	0	0	0	0	0	0	0	0	0	0	0	0	0	0	0	0	0	0
d__Eukaryota	k__Fungi	p__Glomeromycota	c__Glomeromycetes	o__unclassified_c__Glomeromycetes	f__unclassified_c__Glomeromycetes	g__unclassified_c__Glomeromycetes	s__unclassified_c__Glomeromycetes	OTU591	0	0	0	0	0	0	0	0	0	0	0	0	0	0	0	0	0	0	0	0	0	0	0	0	0	0	0	0	0	0	0	0	0	0	0	0	0	0	0	0	0
d__Eukaryota	k__Fungi	p__Glomeromycota	c__Glomeromycetes	o__unclassified_c__Glomeromycetes	f__unclassified_c__Glomeromycetes	g__unclassified_c__Glomeromycetes	s__unclassified_c__Glomeromycetes	OTU590	0	0	0	0	0	0	0	0	0	0	0	0	0	0	0	0	0	0	0	0	0	0	0	0	0	0	0	0	0	0	0	0	0	0	0	0	0	0	0	0	0
d__Eukaryota	k__Fungi	p__Glomeromycota	c__Glomeromycetes	o__unclassified_c__Glomeromycetes	f__unclassified_c__Glomeromycetes	g__unclassified_c__Glomeromycetes	s__unclassified_c__Glomeromycetes	OTU593	0	0	0	0	0	0	0	0	0	0	0	0	0	0	0	0	0	0	0	0	0	0	0	0	0	0	0	0	0	0	0	0	0	0	0	0	0	0	0	0	0
d__Eukaryota	k__Fungi	p__Glomeromycota	c__Glomeromycetes	o__unclassified_c__Glomeromycetes	f__unclassified_c__Glomeromycetes	g__unclassified_c__Glomeromycetes	s__unclassified_c__Glomeromycetes	OTU592	0	0	0	0	0	0	0	0	0	0	0	0	0	0	0	0	0	0	0	0	0	0	0	0	0	0	0	0	0	0	0	0	0	0	0	0	0	0	0	0	0
d__Eukaryota	k__Fungi	p__Glomeromycota	c__Glomeromycetes	o__Glomerales	f__Glomeraceae	g__Glomus_f__Glomeraceae	s__Glomus-Glo-I-VTX00107	OTU331	0	0	0	0	0	0	0	0	0	0	0	0	0	0	0	0	0	0	0	0	0	0	0	0	0	0	0	0	0	0	0	0	0	0	0	0	0	0	0	0	0
d__Eukaryota	k__Fungi	p__Glomeromycota	c__Glomeromycetes	o__Glomerales	f__Glomeraceae	g__Glomus_f__Glomeraceae	s__Glomus-MO-G22-VTX00125	OTU330	0	0	0	0	0	0	0	0	0	0	0	0	0	0	0	2	4	1	5	0	0	0	0	6	0	0	0	0	0	0	0	0	0	0	3	0	0	0	0	0	0
d__Eukaryota	k__Fungi	p__Glomeromycota	c__Glomeromycetes	o__Paraglomerales	f__Paraglomeraceae	g__Paraglomus	s__unclassified_g__Paraglomus	OTU157	0	0	0	0	0	0	0	0	0	0	0	0	0	0	0	0	0	0	0	0	0	0	0	0	0	0	0	0	0	0	0	0	0	0	0	0	0	0	0	5	0
d__Eukaryota	k__Fungi	p__Glomeromycota	c__Glomeromycetes	o__Glomerales	f__Glomeraceae	g__Glomus_f__Glomeraceae	s__unclassified_g__Glomus_f__Glomeraceae	OTU639	0	0	0	8	0	0	9	2	5	1	0	0	0	0	3	13	0	0	0	0	0	0	0	1	0	0	5	0	2	2	0	0	0	0	1	3	0	0	3	0	0
d__Eukaryota	k__Fungi	p__Glomeromycota	c__Glomeromycetes	o__Glomerales	f__Glomeraceae	g__Glomus_f__Glomeraceae	s__unclassified_g__Glomus_f__Glomeraceae	OTU643	0	0	0	0	0	0	1	0	0	0	0	0	0	0	0	0	0	0	0	1	0	0	1	0	0	0	0	2	3	0	0	0	0	0	0	0	0	0	0	0	0
d__Eukaryota	k__Fungi	p__Glomeromycota	c__Glomeromycetes	o__Glomerales	f__Glomeraceae	g__Glomus_f__Glomeraceae	s__unclassified_g__Glomus_f__Glomeraceae	OTU637	0	0	0	0	0	0	0	0	0	0	0	28	0	0	0	17	0	2	0	0	0	0	0	0	2	0	0	0	0	0	0	0	0	0	0	0	0	0	1	0	5
d__Eukaryota	k__Fungi	p__Glomeromycota	c__Glomeromycetes	o__Glomerales	f__Glomeraceae	g__Glomus_f__Glomeraceae	s__Glomus-viscosum-VTX00063	OTU665	0	0	0	0	0	0	0	0	0	0	0	0	0	0	0	0	0	0	0	0	0	0	0	0	0	0	1	0	0	0	0	0	0	0	0	0	0	0	0	0	0
d__Eukaryota	k__Fungi	p__Glomeromycota	c__Glomeromycetes	o__Glomerales	f__Glomeraceae	g__Glomus_f__Glomeraceae	s__unclassified_g__Glomus_f__Glomeraceae	OTU634	0	0	0	0	0	0	0	0	0	0	0	0	0	0	0	0	0	0	0	0	0	0	0	0	0	0	0	0	0	0	0	0	0	0	0	0	0	0	0	0	0
d__Eukaryota	k__Fungi	p__Glomeromycota	c__Glomeromycetes	o__Glomerales	f__Glomeraceae	g__Glomus_f__Glomeraceae	s__unclassified_g__Glomus_f__Glomeraceae	OTU633	0	0	0	0	0	0	0	0	0	0	0	0	0	0	0	0	0	0	0	0	0	0	0	0	0	0	0	0	0	0	0	0	0	0	0	0	0	0	0	0	0
d__Eukaryota	k__Fungi	p__Glomeromycota	c__Glomeromycetes	o__Glomerales	f__Glomeraceae	g__Glomus_f__Glomeraceae	s__unclassified_g__Glomus_f__Glomeraceae	OTU316	0	0	0	0	0	0	0	0	0	0	0	0	0	0	0	0	0	0	0	0	0	0	0	0	0	0	0	0	0	0	0	0	0	0	0	0	0	0	0	0	0
d__Eukaryota	k__Fungi	p__Glomeromycota	c__Glomeromycetes	o__Glomerales	f__Glomeraceae	g__Glomus_f__Glomeraceae	s__unclassified_g__Glomus_f__Glomeraceae	OTU631	0	0	6	0	0	0	0	0	0	0	0	0	0	0	0	0	70	0	0	0	0	0	0	0	0	0	0	0	0	0	0	0	0	0	0	0	0	3	0	0	0
d__Eukaryota	k__Fungi	p__Glomeromycota	c__Glomeromycetes	o__Glomerales	f__Glomeraceae	g__Glomus_f__Glomeraceae	s__Glomus-sp.-VTX00304	OTU44	0	0	0	0	0	0	0	2	0	11	5	3	0	0	0	88	3	3	3	0	0	0	0	0	0	0	1	0	0	0	101	2	0	0	0	0	0	0	0	0	0
d__Eukaryota	k__Fungi	p__Glomeromycota	c__Glomeromycetes	o__Glomerales	f__Glomeraceae	g__Glomus_f__Glomeraceae	s__Glomus-group-B-Glomus-Glo58-VTX00225	OTU264	0	0	0	0	0	3	0	0	0	7	11	1	12	0	0	0	0	0	1	0	0	0	0	1	0	5	1	0	0	24	0	0	0	0	27	31	0	0	1	0	0
d__Eukaryota	k__Fungi	p__Glomeromycota	c__Glomeromycetes	o__Diversisporales	f__Gigasporaceae	g__Scutellospora	s__unclassified_g__Scutellospora	OTU852	0	0	0	0	0	0	0	0	0	0	0	0	0	0	0	0	0	0	0	0	0	0	0	0	0	0	0	0	0	0	0	0	0	0	0	0	0	0	0	0	0
d__Eukaryota	k__Fungi	p__Glomeromycota	c__Glomeromycetes	o__Glomerales	f__Glomeraceae	g__Glomus_f__Glomeraceae	s__unclassified_g__Glomus_f__Glomeraceae	OTU311	1	0	0	0	0	6	5	1	0	3	3	2	3	1	0	3	1	0	0	4	0	0	0	0	23	3	11	0	0	1	1	0	0	0	14	2	0	0	10	0	0
d__Eukaryota	k__Fungi	p__Glomeromycota	c__Glomeromycetes	o__Paraglomerales	f__Paraglomeraceae	g__Paraglomus	s__Paraglomus-Glom-1B.13-VTX00308	OTU219	0	0	0	0	0	0	0	0	0	0	0	0	0	0	0	0	0	0	0	0	0	0	0	0	0	0	0	0	0	0	0	0	0	0	0	0	0	0	0	0	2
d__Eukaryota	k__Fungi	p__Glomeromycota	c__Glomeromycetes	o__Glomerales	f__Glomeraceae	g__Glomus_f__Glomeraceae	s__Glomus-sp.-VTX00256	OTU893	0	0	0	0	0	0	4	0	0	0	0	0	0	0	0	0	0	0	0	0	0	0	0	0	0	0	0	0	0	0	0	0	0	0	0	0	0	0	0	0	0
d__Eukaryota	k__Fungi	p__Glomeromycota	c__Glomeromycetes	o__Glomerales	f__Glomeraceae	g__Glomus_f__Glomeraceae	s__unclassified_g__Glomus_f__Glomeraceae	OTU271	0	0	0	0	0	0	0	0	0	0	0	0	0	0	0	0	0	0	0	0	0	0	0	0	0	0	0	0	0	0	0	0	0	0	0	0	0	0	0	0	0
d__Eukaryota	k__Fungi	p__Glomeromycota	c__Glomeromycetes	o__Diversisporales	f__Diversisporaceae	g__Diversispora	s__unclassified_g__Diversispora	OTU862	0	0	0	0	0	0	0	0	0	0	0	0	0	0	0	0	0	0	1	0	0	0	0	0	0	0	2	0	0	2	0	0	0	0	0	0	0	0	0	0	0
d__Eukaryota	k__Fungi	p__Glomeromycota	c__Glomeromycetes	o__Glomerales	f__Glomeraceae	g__Glomus_f__Glomeraceae	s__unclassified_g__Glomus_f__Glomeraceae	OTU880	0	0	0	0	0	0	0	0	0	0	0	0	0	0	0	0	0	0	0	0	0	0	0	0	0	0	0	0	0	0	1	0	0	0	1	1	0	0	0	0	0
d__Eukaryota	k__Fungi	p__Glomeromycota	c__Glomeromycetes	o__Glomerales	f__Glomeraceae	g__Glomus_f__Glomeraceae	s__unclassified_g__Glomus_f__Glomeraceae	OTU881	0	0	37	0	0	0	45	3	50	1	3	21	0	4	0	128	0	133	0	11	0	0	0	0	1	0	2	0	0	0	0	0	0	0	28	0	1	2	35	7	5
d__Eukaryota	k__Fungi	p__Glomeromycota	c__Glomeromycetes	o__Glomerales	f__Glomeraceae	g__Glomus_f__Glomeraceae	s__unclassified_g__Glomus_f__Glomeraceae	OTU929	0	0	0	0	0	0	0	0	0	0	0	0	0	0	0	0	0	0	1	0	0	0	0	0	0	0	0	0	0	2	0	0	0	0	1	1	0	0	0	0	0
d__Eukaryota	k__Fungi	p__Glomeromycota	c__Glomeromycetes	o__Glomerales	f__Glomeraceae	g__Glomus_f__Glomeraceae	s__unclassified_g__Glomus_f__Glomeraceae	OTU551	0	0	0	0	0	0	0	0	0	0	0	0	0	0	0	0	0	0	0	0	0	0	0	0	0	0	0	0	0	0	0	0	0	0	0	0	0	0	0	0	0
d__Eukaryota	k__Fungi	p__Glomeromycota	c__Glomeromycetes	o__Glomerales	f__Glomeraceae	g__Glomus_f__Glomeraceae	s__unclassified_g__Glomus_f__Glomeraceae	OTU259	0	0	0	323	0	0	12	1	51	3	0	94	0	181	0	0	0	1	74	213	0	0	0	0	12	33	0	236	33	0	0	0	0	0	0	0	0	0	0	17	2
d__Eukaryota	k__Fungi	p__Glomeromycota	c__Glomeromycetes	o__Glomerales	f__Glomeraceae	g__Glomus_f__Glomeraceae	s__unclassified_g__Glomus_f__Glomeraceae	OTU557	0	0	0	0	0	0	0	0	0	0	0	0	0	0	0	0	0	0	0	0	0	0	0	0	0	0	0	0	0	0	0	0	0	0	0	0	0	0	0	0	0
d__Eukaryota	k__Fungi	p__Glomeromycota	c__Glomeromycetes	o__Glomerales	f__Glomeraceae	g__Glomus_f__Glomeraceae	s__unclassified_g__Glomus_f__Glomeraceae	OTU923	0	0	0	0	0	0	0	0	1	0	0	0	5	0	0	0	0	0	0	0	0	0	6	0	0	0	0	0	1	0	0	0	0	0	0	0	0	0	0	0	0
d__Eukaryota	k__Fungi	p__Glomeromycota	c__Glomeromycetes	o__Glomerales	f__Glomeraceae	g__Glomus_f__Glomeraceae	s__unclassified_g__Glomus_f__Glomeraceae	OTU921	0	0	0	0	3	4	2	5	0	0	0	1	1	1	2	0	0	0	0	2	0	0	0	0	3	1	7	0	2	1	0	0	0	1	2	0	0	1	1	1	30
d__Eukaryota	k__Fungi	p__Glomeromycota	c__Glomeromycetes	o__Glomerales	f__Glomeraceae	g__Glomus_f__Glomeraceae	s__Glomus-group-B-Glomus-lamellosu-VTX00193	OTU16	5	0	0	0	0	0	0	362	0	14	11	21	0	0	0	132	28	35	0	37	0	1345	0	0	121	0	23	0	0	0	28	2608	0	0	0	26	1	0	0	4	2
d__Eukaryota	k__Fungi	p__Glomeromycota	c__Glomeromycetes	o__Glomerales	f__Glomeraceae	g__Glomus_f__Glomeraceae	s__unclassified_g__Glomus_f__Glomeraceae	OTU251	4961	7675	5015	463	2763	1560	3465	4398	4408	2474	2573	3710	2391	1258	1	2299	2790	1389	2738	1676	5697	3768	3324	3368	1532	5672	3198	2094	4005	2791	2213	3801	4172	2291	1754	2425	464	4326	3121	758	1220
d__Eukaryota	k__Fungi	p__Glomeromycota	c__Glomeromycetes	o__Glomerales	f__Glomeraceae	g__Glomus_f__Glomeraceae	s__unclassified_g__Glomus_f__Glomeraceae	OTU253	26	0	0	0	0	0	0	0	14	4	1	2	0	0	0	2	2	0	0	0	0	0	0	0	0	0	1	0	0	2	0	0	0	0	0	0	0	0	0	0	0
d__Eukaryota	k__Fungi	p__Glomeromycota	c__Glomeromycetes	o__Glomerales	f__Glomeraceae	g__Glomus_f__Glomeraceae	s__unclassified_g__Glomus_f__Glomeraceae	OTU252	0	0	31	0	1	0	0	0	0	0	0	20	0	0	0	0	377	0	0	0	0	0	0	0	0	0	0	0	0	0	0	0	0	0	0	0	0	23	0	6	8
d__Eukaryota	k__Fungi	p__Glomeromycota	c__Glomeromycetes	o__Diversisporales	f__Gigasporaceae	g__Scutellospora	s__Scutellospora-Scut1-VTX00049	OTU774	0	0	0	0	0	0	0	0	0	0	0	0	0	0	0	0	0	0	0	0	0	0	0	0	0	0	0	0	0	0	0	0	0	0	0	0	0	0	0	5	0
d__Eukaryota	k__Fungi	p__Glomeromycota	c__Glomeromycetes	o__unclassified_c__Glomeromycetes	f__unclassified_c__Glomeromycetes	g__unclassified_c__Glomeromycetes	s__unclassified_c__Glomeromycetes	OTU159	0	0	0	0	0	0	0	0	0	0	0	0	0	0	0	0	0	0	0	0	0	0	0	0	0	0	0	0	0	0	0	0	0	0	0	0	0	0	0	1	0
d__Eukaryota	k__Fungi	p__Glomeromycota	c__Glomeromycetes	o__Glomerales	f__Glomeraceae	g__Glomus_f__Glomeraceae	s__unclassified_g__Glomus_f__Glomeraceae	OTU33	0	0	0	0	0	0	0	0	0	0	0	0	0	3	0	0	0	0	0	0	0	0	0	0	0	0	0	2	1	0	0	0	0	0	0	0	0	0	0	0	0
d__Eukaryota	k__Fungi	p__Glomeromycota	c__Glomeromycetes	o__unclassified_c__Glomeromycetes	f__unclassified_c__Glomeromycetes	g__unclassified_c__Glomeromycetes	s__unclassified_c__Glomeromycetes	OTU154	0	0	0	0	0	0	0	0	0	0	0	0	0	0	0	0	0	0	0	0	0	0	0	0	0	0	0	0	0	0	0	0	0	0	0	0	0	0	0	5	0
d__Eukaryota	k__Fungi	p__Glomeromycota	c__Glomeromycetes	o__unclassified_c__Glomeromycetes	f__unclassified_c__Glomeromycetes	g__unclassified_c__Glomeromycetes	s__unclassified_c__Glomeromycetes	OTU156	0	0	0	0	0	0	0	0	0	0	0	0	0	0	0	0	0	0	0	0	0	0	0	0	0	0	0	0	0	0	0	0	0	0	0	0	0	0	0	1	0
d__Eukaryota	k__Fungi	p__Glomeromycota	c__Glomeromycetes	o__unclassified_c__Glomeromycetes	f__unclassified_c__Glomeromycetes	g__unclassified_c__Glomeromycetes	s__unclassified_c__Glomeromycetes	OTU153	0	0	0	0	0	0	0	0	0	0	0	0	0	0	0	0	0	0	0	0	0	0	0	0	0	0	0	0	0	0	0	0	0	0	0	0	0	0	0	3	0
d__Eukaryota	k__Fungi	p__Glomeromycota	c__Glomeromycetes	o__Glomerales	f__Glomeraceae	g__Glomus_f__Glomeraceae	s__Glomus-Yamato08-A1-VTX00100	OTU90	0	0	0	1336	0	0	194	296	181	4	0	274	0	293	0	52	0	0	49	428	0	0	0	0	51	63	0	523	152	0	0	0	0	0	0	0	0	0	1	13	98
d__Eukaryota	k__Fungi	p__Glomeromycota	c__Glomeromycetes	o__Glomerales	f__Glomeraceae	g__Glomus_f__Glomeraceae	s__Glomus-group-B-Glomus-lamellosu-VTX00193	OTU304	0	0	0	0	0	0	0	0	0	0	0	0	0	0	0	0	0	0	0	0	0	0	0	0	0	0	0	0	0	0	0	2	0	0	0	0	0	0	0	0	0
d__Eukaryota	k__Fungi	p__Glomeromycota	c__Glomeromycetes	o__Glomerales	f__Glomeraceae	g__Glomus_f__Glomeraceae	s__Glomus-MO-G23-VTX00222	OTU277	0	0	1	0	0	0	19	0	8	0	1	1	3	0	0	33	60	0	165	0	6	0	0	95	7	7	2	16	0	0	0	62	0	0	3	0	0	2	5	1	0
d__Eukaryota	k__Fungi	p__Glomeromycota	c__Glomeromycetes	o__Glomerales	f__Glomeraceae	g__Glomus_f__Glomeraceae	s__Glomus-Glo-E-VTX00319	OTU332	0	0	0	0	0	0	0	0	0	0	0	0	0	0	0	0	0	0	0	0	0	0	0	0	0	0	0	0	0	0	0	0	0	0	0	0	0	0	0	0	0
d__Eukaryota	k__Fungi	p__Glomeromycota	c__Glomeromycetes	o__Glomerales	f__Glomeraceae	g__Glomus_f__Glomeraceae	s__Glomus-group-B-Glomus-lamellosu-VTX00193	OTU650	0	0	0	0	0	0	0	0	0	0	0	0	0	0	0	0	0	0	0	0	0	0	0	0	0	0	0	0	0	0	0	0	0	0	0	0	0	0	0	0	0
d__Eukaryota	k__Fungi	p__Glomeromycota	c__Glomeromycetes	o__Glomerales	f__Glomeraceae	g__Glomus_f__Glomeraceae	s__Glomus-sp.-VTX00325	OTU769	0	0	0	0	0	0	0	0	0	0	0	0	0	0	0	0	0	0	0	0	0	0	0	0	1	0	0	0	0	1	0	0	0	0	0	0	0	0	0	0	0
d__Eukaryota	k__Fungi	p__Glomeromycota	c__Glomeromycetes	o__Glomerales	f__Glomeraceae	g__Glomus_f__Glomeraceae	s__unclassified_g__Glomus_f__Glomeraceae	OTU37	0	0	0	0	0	0	0	1	2	0	1	0	0	35	0	0	0	0	0	0	0	0	0	0	0	1	0	7	5	0	0	0	0	0	1	2	0	0	4	2	0
d__Eukaryota	k__Fungi	p__Glomeromycota	c__Glomeromycetes	o__Glomerales	f__Glomeraceae	g__Glomus_f__Glomeraceae	s__Glomus-group-B-Glomus-lamellosu-VTX00193	OTU719	0	0	0	0	0	0	0	0	0	0	0	0	0	0	0	0	0	0	0	0	0	1	0	0	0	0	0	0	0	0	0	4	0	0	0	0	0	0	0	0	0
d__Eukaryota	k__Fungi	p__Glomeromycota	c__Glomeromycetes	o__Glomerales	f__Glomeraceae	g__Glomus_f__Glomeraceae	s__unclassified_g__Glomus_f__Glomeraceae	OTU630	5	0	61	12	0	19	8	2	17	4	21	0	1	0	178	5	2	0	1	4	0	1	0	8	81	0	7	7	16	35	0	0	0	100	14	7	0	9	72	0	0
d__Eukaryota	k__Fungi	p__Glomeromycota	c__Glomeromycetes	o__Glomerales	f__Glomeraceae	g__Glomus_f__Glomeraceae	s__unclassified_g__Glomus_f__Glomeraceae	OTU35	0	0	0	4	0	0	0	0	0	0	0	0	0	3	0	0	0	0	0	0	0	0	0	0	0	0	0	0	1	0	0	0	0	0	0	0	0	0	0	0	0
d__Eukaryota	k__Fungi	p__Glomeromycota	c__Glomeromycetes	o__Glomerales	f__Glomeraceae	g__Glomus_f__Glomeraceae	s__unclassified_g__Glomus_f__Glomeraceae	OTU24	0	0	0	0	0	0	0	0	0	2	4	1	0	0	0	0	0	0	0	0	0	0	0	0	0	0	0	0	0	0	0	0	0	0	0	0	0	0	0	0	0
d__Eukaryota	k__Fungi	p__Glomeromycota	c__Glomeromycetes	o__unclassified_c__Glomeromycetes	f__unclassified_c__Glomeromycetes	g__unclassified_c__Glomeromycetes	s__unclassified_c__Glomeromycetes	OTU801	0	0	0	0	0	0	0	0	0	0	0	0	0	0	0	0	0	0	0	0	0	0	0	0	0	0	0	1	0	0	0	0	0	0	0	0	0	0	0	0	0
d__Eukaryota	k__Fungi	p__Glomeromycota	c__Glomeromycetes	o__unclassified_c__Glomeromycetes	f__unclassified_c__Glomeromycetes	g__unclassified_c__Glomeromycetes	s__unclassified_c__Glomeromycetes	OTU398	0	0	0	0	0	0	0	0	0	0	0	0	0	0	0	0	0	4	0	0	0	0	0	0	0	0	0	0	0	0	0	0	0	0	0	0	7	0	0	0	8
d__Eukaryota	k__Fungi	p__Glomeromycota	c__Glomeromycetes	o__Diversisporales	f__Diversisporaceae	g__unclassified_f__Diversisporaceae	s__unclassified_f__Diversisporaceae	OTU707	0	0	1	1	0	0	0	0	1	0	0	0	0	0	0	0	2	0	0	1	0	0	0	1	0	0	1	0	1	1	2	0	0	0	0	0	0	0	0	0	0
d__Eukaryota	k__Fungi	p__Glomeromycota	c__Glomeromycetes	o__Glomerales	f__Glomeraceae	g__Glomus_f__Glomeraceae	s__Glomus-SG07-Glo-unk2-VTX00232	OTU151	0	0	0	0	0	0	0	0	0	0	0	0	0	0	0	0	0	2	0	0	0	0	0	0	0	0	0	0	0	0	0	0	0	0	0	0	0	0	0	1	0
d__Eukaryota	k__Fungi	p__Glomeromycota	c__Glomeromycetes	o__unclassified_c__Glomeromycetes	f__unclassified_c__Glomeromycetes	g__unclassified_c__Glomeromycetes	s__unclassified_c__Glomeromycetes	OTU428	0	0	0	0	0	0	0	0	0	0	0	0	0	0	0	0	0	0	0	0	0	0	0	0	0	0	0	0	0	0	0	0	0	0	0	0	0	0	0	0	0
d__Eukaryota	k__Fungi	p__Glomeromycota	c__Glomeromycetes	o__Diversisporales	f__Gigasporaceae	g__Scutellospora	s__unclassified_g__Scutellospora	OTU21	0	0	0	0	0	0	0	0	0	1	0	1	0	0	0	0	0	0	0	0	0	0	0	0	0	0	0	0	0	0	0	0	0	0	0	0	0	0	0	0	0
d__Eukaryota	k__Fungi	p__Glomeromycota	c__Glomeromycetes	o__Diversisporales	f__Acaulosporaceae	g__Acaulospora	s__Acaulospora-MO-A1-VTX00029	OTU82	0	0	0	0	0	0	0	0	0	1	0	0	0	0	0	0	0	0	0	0	0	0	0	479	0	0	0	0	0	0	0	0	0	0	0	0	0	0	0	0	0
d__Eukaryota	k__Fungi	p__Glomeromycota	c__Glomeromycetes	o__Diversisporales	f__Acaulosporaceae	g__Acaulospora	s__Acaulospora-MO-A1-VTX00029	OTU81	0	0	0	0	0	0	0	0	0	0	0	0	0	0	0	0	0	0	0	0	0	0	0	14	0	0	0	0	0	0	0	0	0	0	0	0	0	0	0	0	0
d__Eukaryota	k__Fungi	p__Glomeromycota	c__Glomeromycetes	o__Glomerales	f__Glomeraceae	g__Glomus_f__Glomeraceae	s__Glomus-MO-G4-VTX00166	OTU629	453	0	631	2358	4563	3216	1278	666	886	307	338	696	246	150	1811	229	80	1412	0	808	310	0	0	227	2310	672	2324	2	519	151	754	0	98	567	1206	170	23	1391	1445	72	468
d__Eukaryota	k__Fungi	p__Glomeromycota	c__Glomeromycetes	o__unclassified_c__Glomeromycetes	f__unclassified_c__Glomeromycetes	g__unclassified_c__Glomeromycetes	s__unclassified_c__Glomeromycetes	OTU393	0	0	0	0	0	0	0	0	0	0	0	0	0	0	0	0	0	0	0	0	0	0	0	0	0	0	0	0	0	0	0	0	0	0	0	0	0	0	0	0	0
d__Eukaryota	k__Fungi	p__Glomeromycota	c__Glomeromycetes	o__Paraglomerales	f__Paraglomeraceae	g__Paraglomus	s__unclassified_g__Paraglomus	OTU506	0	0	0	0	0	0	0	0	0	0	0	1	0	0	0	0	0	0	0	0	0	0	0	0	0	0	0	0	0	0	0	0	0	0	0	0	0	0	0	0	0
d__Eukaryota	k__Fungi	p__Glomeromycota	c__Glomeromycetes	o__Glomerales	f__Glomeraceae	g__Glomus_f__Glomeraceae	s__Glomus-MO-G3-VTX00113	OTU242	4	2	17	5	2	2	15	14	20	8	12	2	1	9	2	14	65	1	18	54	3	2	57	1	5	8	31	18	16	1	8	66	5	3	15	9	1	3	2	0	1
d__Eukaryota	k__Fungi	p__Glomeromycota	c__Glomeromycetes	o__Glomerales	f__Glomeraceae	g__Glomus_f__Glomeraceae	s__Glomus-MO-G14-VTX00083	OTU882	0	0	10	0	0	0	1	0	1	0	2	0	0	0	0	0	0	1	0	0	0	0	0	0	0	0	0	0	0	3	0	0	0	0	0	1	1	0	0	0	6
d__Eukaryota	k__Fungi	p__Glomeromycota	c__Glomeromycetes	o__unclassified_c__Glomeromycetes	f__unclassified_c__Glomeromycetes	g__unclassified_c__Glomeromycetes	s__unclassified_c__Glomeromycetes	OTU872	0	0	0	0	0	0	0	0	0	0	0	5	0	0	0	0	0	0	0	0	0	0	0	0	0	0	0	0	0	0	0	0	0	0	0	0	0	0	0	0	0
d__Eukaryota	k__Fungi	p__Glomeromycota	c__Glomeromycetes	o__Glomerales	f__Glomeraceae	g__Glomus_f__Glomeraceae	s__Glomus-MO-G1-VTX00149	OTU278	0	0	0	0	0	0	0	0	0	0	0	0	0	0	0	0	0	0	0	0	0	0	0	0	0	0	0	0	0	0	0	0	0	0	0	0	0	0	0	0	0
d__Eukaryota	k__Fungi	p__Glomeromycota	c__Glomeromycetes	o__unclassified_c__Glomeromycetes	f__unclassified_c__Glomeromycetes	g__unclassified_c__Glomeromycetes	s__unclassified_c__Glomeromycetes	OTU870	0	0	0	0	0	0	0	0	0	0	0	1	0	0	0	12	0	0	0	0	0	0	0	0	0	0	0	0	0	0	0	0	0	0	0	0	0	0	0	0	0
d__Eukaryota	k__Fungi	p__Glomeromycota	c__Glomeromycetes	o__unclassified_c__Glomeromycetes	f__unclassified_c__Glomeromycetes	g__unclassified_c__Glomeromycetes	s__unclassified_c__Glomeromycetes	OTU871	0	0	0	0	0	0	0	0	0	0	0	0	0	0	0	8	0	7	0	0	0	0	0	0	0	0	0	0	0	0	0	0	0	0	0	0	0	0	0	0	0
d__Eukaryota	k__Fungi	p__Glomeromycota	c__Glomeromycetes	o__unclassified_c__Glomeromycetes	f__unclassified_c__Glomeromycetes	g__unclassified_c__Glomeromycetes	s__unclassified_c__Glomeromycetes	OTU54	0	0	0	0	0	0	0	0	0	0	0	0	0	0	0	0	0	4	0	0	0	0	0	0	0	0	0	0	0	0	0	0	0	0	0	0	0	0	0	1	2
d__Eukaryota	k__Fungi	p__Glomeromycota	c__Glomeromycetes	o__unclassified_c__Glomeromycetes	f__unclassified_c__Glomeromycetes	g__unclassified_c__Glomeromycetes	s__unclassified_c__Glomeromycetes	OTU57	0	0	0	0	0	0	0	0	0	0	0	0	0	0	0	0	0	2	0	0	0	0	0	0	0	0	0	0	0	0	0	0	0	0	0	0	0	0	0	0	0
d__Eukaryota	k__Fungi	p__Glomeromycota	c__Glomeromycetes	o__Paraglomerales	f__Paraglomeraceae	g__Paraglomus	s__unclassified_g__Paraglomus	OTU874	3	0	1	0	14	7	0	0	2	0	1	0	0	0	0	0	0	5	0	0	0	0	0	0	2	0	0	0	0	1	0	0	0	8	0	0	0	2	1	0	0
d__Eukaryota	k__Fungi	p__Glomeromycota	c__Glomeromycetes	o__Paraglomerales	f__Paraglomeraceae	g__Paraglomus	s__unclassified_g__Paraglomus	OTU877	0	0	0	0	0	0	0	0	0	0	0	0	0	0	0	0	0	1	0	0	0	0	0	0	0	0	0	0	0	0	0	0	0	0	0	0	0	0	0	0	0
d__Eukaryota	k__Fungi	p__Glomeromycota	c__Glomeromycetes	o__Glomerales	f__Glomeraceae	g__Glomus_f__Glomeraceae	s__Glomus-Glo7-VTX00214	OTU53	0	0	0	0	0	0	0	0	1	0	0	0	0	0	0	0	0	0	0	0	0	0	0	0	0	0	1	0	0	1	0	0	0	1	0	0	0	0	0	0	0
d__Eukaryota	k__Fungi	p__Glomeromycota	c__Glomeromycetes	o__Glomerales	f__Glomeraceae	g__Glomus_f__Glomeraceae	s__Glomus-MO-G1-VTX00149	OTU677	0	0	0	0	0	0	0	0	0	0	0	0	0	0	0	0	0	0	0	0	0	0	0	0	0	0	0	0	0	0	0	0	0	0	0	0	0	0	0	0	0
d__Eukaryota	k__Fungi	p__Glomeromycota	c__Glomeromycetes	o__Diversisporales	f__Diversisporaceae	g__Diversispora	s__unclassified_g__Diversispora	OTU89	0	0	0	0	0	0	0	0	0	0	0	0	0	0	0	0	0	0	0	0	0	0	1	0	0	0	123	0	0	0	0	0	0	0	0	0	0	0	0	0	0
d__Eukaryota	k__Fungi	p__Glomeromycota	c__Glomeromycetes	o__Glomerales	f__Glomeraceae	g__Glomus_f__Glomeraceae	s__Glomus-MO-G22-VTX00125	OTU753	0	0	0	0	0	0	0	0	0	0	0	0	0	0	0	0	4	0	1	1	0	0	0	1	0	0	0	0	0	1	0	0	0	0	2	0	0	0	1	0	1
d__Eukaryota	k__Fungi	p__Glomeromycota	c__Glomeromycetes	o__unclassified_c__Glomeromycetes	f__unclassified_c__Glomeromycetes	g__unclassified_c__Glomeromycetes	s__unclassified_c__Glomeromycetes	OTU419	0	0	0	0	0	0	0	0	0	0	0	0	0	0	0	0	0	1	0	0	0	0	0	0	0	0	0	0	0	0	0	0	0	0	0	0	0	0	0	0	0
d__Eukaryota	k__Fungi	p__Glomeromycota	c__Glomeromycetes	o__Glomerales	f__Glomeraceae	g__Glomus_f__Glomeraceae	s__Glomus-group-B-Glomus-lamellosu-VTX00193	OTU838	0	0	0	0	0	0	0	0	0	0	0	0	0	0	0	0	0	0	0	0	0	0	0	0	6	0	0	0	0	0	0	0	0	0	0	0	0	0	0	0	0
d__Eukaryota	k__Fungi	p__Glomeromycota	c__Glomeromycetes	o__Paraglomerales	f__Paraglomeraceae	g__Paraglomus	s__unclassified_g__Paraglomus	OTU483	0	0	0	0	0	0	0	0	0	0	0	0	0	0	0	0	0	0	0	0	0	0	0	0	0	0	0	0	0	0	0	0	0	0	0	0	0	0	0	0	0
d__Eukaryota	k__Fungi	p__Glomeromycota	c__Glomeromycetes	o__unclassified_c__Glomeromycetes	f__unclassified_c__Glomeromycetes	g__unclassified_c__Glomeromycetes	s__unclassified_c__Glomeromycetes	OTU425	0	0	0	0	0	0	0	0	0	0	0	0	0	0	0	0	0	0	0	0	0	0	0	0	0	0	0	0	0	0	0	0	0	0	0	0	0	0	0	0	0
d__Eukaryota	k__Fungi	p__Glomeromycota	c__Glomeromycetes	o__unclassified_c__Glomeromycetes	f__unclassified_c__Glomeromycetes	g__unclassified_c__Glomeromycetes	s__unclassified_c__Glomeromycetes	OTU424	0	0	0	0	0	0	0	0	0	0	0	0	0	0	0	0	0	0	0	0	0	0	0	0	0	0	0	0	0	0	0	0	0	0	0	0	0	0	0	3	0
d__Eukaryota	k__Fungi	p__Glomeromycota	c__Glomeromycetes	o__unclassified_c__Glomeromycetes	f__unclassified_c__Glomeromycetes	g__unclassified_c__Glomeromycetes	s__unclassified_c__Glomeromycetes	OTU427	0	0	0	0	0	0	0	0	0	0	0	0	0	0	0	0	0	0	0	0	0	0	0	0	0	0	0	0	0	0	0	0	0	0	0	0	0	0	0	0	0
d__Eukaryota	k__Fungi	p__Glomeromycota	c__Glomeromycetes	o__unclassified_c__Glomeromycetes	f__unclassified_c__Glomeromycetes	g__unclassified_c__Glomeromycetes	s__unclassified_c__Glomeromycetes	OTU426	0	0	0	0	0	0	0	0	0	0	0	0	0	0	0	0	0	0	0	0	0	0	0	0	0	0	0	0	0	0	0	0	0	0	0	0	0	0	0	0	1
d__Eukaryota	k__Fungi	p__Glomeromycota	c__Glomeromycetes	o__unclassified_c__Glomeromycetes	f__unclassified_c__Glomeromycetes	g__unclassified_c__Glomeromycetes	s__unclassified_c__Glomeromycetes	OTU421	0	0	0	0	0	0	0	0	0	0	0	0	0	0	0	0	0	0	0	0	0	0	0	0	0	0	0	0	0	0	0	0	0	0	0	0	0	0	0	0	0
d__Eukaryota	k__Fungi	p__Glomeromycota	c__Glomeromycetes	o__unclassified_c__Glomeromycetes	f__unclassified_c__Glomeromycetes	g__unclassified_c__Glomeromycetes	s__unclassified_c__Glomeromycetes	OTU389	0	0	0	0	0	0	0	0	0	0	0	0	0	0	0	0	0	0	0	0	0	0	0	0	0	0	0	0	0	0	0	0	0	0	0	0	0	0	0	0	0
d__Eukaryota	k__Fungi	p__Glomeromycota	c__Glomeromycetes	o__unclassified_c__Glomeromycetes	f__unclassified_c__Glomeromycetes	g__unclassified_c__Glomeromycetes	s__unclassified_c__Glomeromycetes	OTU423	0	0	0	0	0	0	0	0	0	0	0	0	0	0	0	0	0	0	0	0	0	0	0	0	0	0	0	0	0	0	0	0	0	0	0	0	0	0	0	2	0
d__Eukaryota	k__Fungi	p__Glomeromycota	c__Glomeromycetes	o__unclassified_c__Glomeromycetes	f__unclassified_c__Glomeromycetes	g__unclassified_c__Glomeromycetes	s__unclassified_c__Glomeromycetes	OTU422	0	0	0	0	0	0	0	0	0	0	0	0	0	0	0	0	0	0	0	0	0	0	0	0	0	0	0	0	0	0	0	0	0	0	0	0	0	0	0	0	0
d__Eukaryota	k__Fungi	p__Glomeromycota	c__Glomeromycetes	o__unclassified_c__Glomeromycetes	f__unclassified_c__Glomeromycetes	g__unclassified_c__Glomeromycetes	s__unclassified_c__Glomeromycetes	OTU384	0	0	0	0	0	0	0	0	0	0	0	0	0	0	0	0	0	0	0	0	0	0	0	0	0	0	0	0	0	0	0	0	0	0	0	0	0	0	0	0	0
d__Eukaryota	k__Fungi	p__Glomeromycota	c__Glomeromycetes	o__unclassified_c__Glomeromycetes	f__unclassified_c__Glomeromycetes	g__unclassified_c__Glomeromycetes	s__unclassified_c__Glomeromycetes	OTU385	0	0	0	0	0	0	0	0	0	0	0	0	0	0	0	0	0	0	0	0	0	0	0	0	0	0	0	0	0	0	0	0	0	0	0	0	0	0	0	0	0
d__Eukaryota	k__Fungi	p__Glomeromycota	c__Glomeromycetes	o__unclassified_c__Glomeromycetes	f__unclassified_c__Glomeromycetes	g__unclassified_c__Glomeromycetes	s__unclassified_c__Glomeromycetes	OTU386	0	0	0	0	0	0	0	0	0	0	0	0	0	0	0	0	0	0	0	0	0	0	0	0	0	0	0	0	0	0	0	0	0	0	0	0	0	0	0	0	0
d__Eukaryota	k__Fungi	p__Glomeromycota	c__Glomeromycetes	o__Glomerales	f__Glomeraceae	g__Glomus_f__Glomeraceae	s__unclassified_g__Glomus_f__Glomeraceae	OTU748	0	0	0	0	0	0	0	0	0	0	0	1	0	3	0	24	59	55	37	0	0	0	0	1	0	0	0	0	0	27	0	0	0	0	0	0	0	0	0	5	4
d__Eukaryota	k__Fungi	p__Glomeromycota	c__Glomeromycetes	o__unclassified_c__Glomeromycetes	f__unclassified_c__Glomeromycetes	g__unclassified_c__Glomeromycetes	s__unclassified_c__Glomeromycetes	OTU380	0	0	0	0	0	0	0	0	0	0	0	0	0	0	0	0	0	0	0	0	0	0	0	0	0	0	0	0	0	0	0	0	0	0	0	0	0	0	0	0	0
d__Eukaryota	k__Fungi	p__Glomeromycota	c__Glomeromycetes	o__unclassified_c__Glomeromycetes	f__unclassified_c__Glomeromycetes	g__unclassified_c__Glomeromycetes	s__unclassified_c__Glomeromycetes	OTU381	0	0	0	0	0	0	0	0	0	0	0	0	0	0	0	0	0	0	0	0	0	0	0	0	0	0	0	0	0	0	0	0	0	0	0	0	0	0	0	0	0
d__Eukaryota	k__Fungi	p__Glomeromycota	c__Glomeromycetes	o__unclassified_c__Glomeromycetes	f__unclassified_c__Glomeromycetes	g__unclassified_c__Glomeromycetes	s__unclassified_c__Glomeromycetes	OTU382	0	0	0	0	0	0	0	0	0	0	0	0	0	0	0	0	0	0	0	0	0	0	0	0	0	0	0	0	0	0	0	0	0	0	0	0	0	0	0	0	0
d__Eukaryota	k__Fungi	p__Glomeromycota	c__Glomeromycetes	o__Glomerales	f__Glomeraceae	g__Glomus_f__Glomeraceae	s__unclassified_g__Glomus_f__Glomeraceae	OTU109	5	0	0	2	0	0	0	0	7	1	0	0	0	1	0	0	4	0	0	0	0	0	0	0	0	0	0	0	0	6	5	0	0	1	1	0	0	0	0	0	0
d__Eukaryota	k__Fungi	p__Glomeromycota	c__Glomeromycetes	o__Glomerales	f__Glomeraceae	g__Glomus_f__Glomeraceae	s__unclassified_g__Glomus_f__Glomeraceae	OTU108	0	0	0	0	0	0	0	2	1	0	1	0	0	0	0	1	0	0	0	0	0	0	0	0	0	0	1	0	0	0	0	24	0	0	2	0	0	0	1	0	0
d__Eukaryota	k__Fungi	p__Glomeromycota	c__Glomeromycetes	o__unclassified_c__Glomeromycetes	f__unclassified_c__Glomeromycetes	g__unclassified_c__Glomeromycetes	s__unclassified_c__Glomeromycetes	OTU548	0	0	0	0	0	0	0	0	0	0	0	0	0	0	0	0	0	7	0	0	0	0	0	0	0	0	0	0	0	0	0	0	0	0	0	0	6	0	0	2	3
d__Eukaryota	k__Fungi	p__Glomeromycota	c__Glomeromycetes	o__unclassified_c__Glomeromycetes	f__unclassified_c__Glomeromycetes	g__unclassified_c__Glomeromycetes	s__unclassified_c__Glomeromycetes	OTU549	0	0	0	0	0	0	0	0	0	0	0	0	0	0	0	0	0	0	0	0	0	0	0	0	0	0	0	0	0	0	0	0	0	0	0	0	0	0	0	0	0
d__Eukaryota	k__Fungi	p__Glomeromycota	c__Glomeromycetes	o__Glomerales	f__Glomeraceae	g__Glomus_f__Glomeraceae	s__unclassified_g__Glomus_f__Glomeraceae	OTU101	1	0	9	0	0	1	17	4	3	2	2	0	0	2	15	2	10	0	3	2	0	1	1	0	0	9	2	0	1	2	0	2	12	1	6	1	1	0	3	0	0
d__Eukaryota	k__Fungi	p__Glomeromycota	c__Glomeromycetes	o__unclassified_c__Glomeromycetes	f__unclassified_c__Glomeromycetes	g__unclassified_c__Glomeromycetes	s__unclassified_c__Glomeromycetes	OTU547	0	0	0	0	0	0	0	0	0	0	0	0	0	0	0	0	0	0	0	0	0	0	0	0	0	0	0	0	0	0	0	0	0	0	0	0	0	0	0	0	0
d__Eukaryota	k__Fungi	p__Glomeromycota	c__Glomeromycetes	o__unclassified_c__Glomeromycetes	f__unclassified_c__Glomeromycetes	g__unclassified_c__Glomeromycetes	s__unclassified_c__Glomeromycetes	OTU544	0	0	0	0	0	0	0	0	0	0	0	0	0	0	0	0	0	0	0	0	0	0	0	0	0	0	0	0	0	0	0	0	0	0	0	0	0	0	0	0	0
d__Eukaryota	k__Fungi	p__Glomeromycota	c__Glomeromycetes	o__unclassified_c__Glomeromycetes	f__unclassified_c__Glomeromycetes	g__unclassified_c__Glomeromycetes	s__unclassified_c__Glomeromycetes	OTU545	0	0	0	0	0	0	0	0	0	0	0	5	0	0	0	0	0	0	0	0	0	0	0	0	0	0	0	0	0	0	0	0	0	0	0	0	0	0	0	0	0
d__Eukaryota	k__Fungi	p__Glomeromycota	c__Glomeromycetes	o__unclassified_c__Glomeromycetes	f__unclassified_c__Glomeromycetes	g__unclassified_c__Glomeromycetes	s__unclassified_c__Glomeromycetes	OTU542	0	0	0	0	0	0	0	0	0	0	0	0	0	0	0	0	0	0	0	0	0	0	0	0	0	0	0	0	0	0	0	0	0	0	0	0	0	0	0	0	0
d__Eukaryota	k__Fungi	p__Glomeromycota	c__Glomeromycetes	o__unclassified_c__Glomeromycetes	f__unclassified_c__Glomeromycetes	g__unclassified_c__Glomeromycetes	s__unclassified_c__Glomeromycetes	OTU543	0	0	0	0	0	0	0	0	0	0	0	0	0	0	0	0	0	0	0	0	0	0	0	0	0	0	0	0	0	0	0	0	0	0	0	0	0	0	0	0	0
d__Eukaryota	k__Fungi	p__Glomeromycota	c__Glomeromycetes	o__unclassified_c__Glomeromycetes	f__unclassified_c__Glomeromycetes	g__unclassified_c__Glomeromycetes	s__unclassified_c__Glomeromycetes	OTU540	0	0	0	0	0	0	0	0	0	0	0	0	0	0	0	0	0	1	0	0	0	0	0	0	0	0	0	0	0	0	0	0	0	0	0	0	1	0	0	0	0
d__Eukaryota	k__Fungi	p__Glomeromycota	c__Glomeromycetes	o__unclassified_c__Glomeromycetes	f__unclassified_c__Glomeromycetes	g__unclassified_c__Glomeromycetes	s__unclassified_c__Glomeromycetes	OTU541	0	0	0	0	0	0	0	0	0	0	0	0	0	0	0	0	0	0	0	0	0	0	0	0	0	0	0	0	0	0	0	0	0	0	0	0	0	0	0	0	0
d__Eukaryota	k__Fungi	p__Glomeromycota	c__Glomeromycetes	o__unclassified_c__Glomeromycetes	f__unclassified_c__Glomeromycetes	g__unclassified_c__Glomeromycetes	s__unclassified_c__Glomeromycetes	OTU410	0	0	0	0	0	0	0	0	0	0	0	0	0	0	0	0	0	0	0	0	0	0	0	0	0	0	0	0	0	0	0	0	0	0	0	0	0	0	0	0	0
d__Eukaryota	k__Fungi	p__Glomeromycota	c__Glomeromycetes	o__unclassified_c__Glomeromycetes	f__unclassified_c__Glomeromycetes	g__unclassified_c__Glomeromycetes	s__unclassified_c__Glomeromycetes	OTU558	0	0	0	0	0	0	0	0	0	0	0	0	0	0	0	0	0	0	0	0	0	0	0	0	0	0	0	0	0	0	0	0	0	0	0	0	0	0	0	0	0
d__Eukaryota	k__Fungi	p__Glomeromycota	c__Glomeromycetes	o__Glomerales	f__Glomeraceae	g__Glomus_f__Glomeraceae	s__Glomus-sp.-VTX00304	OTU237	0	0	0	0	0	0	15	51	0	1	2	5	0	0	0	0	16	0	29	0	0	0	0	0	0	0	3	0	3	0	0	0	0	0	1	0	0	1	1	0	0
d__Eukaryota	k__Fungi	p__Glomeromycota	c__Glomeromycetes	o__Glomerales	f__Glomeraceae	g__Glomus_f__Glomeraceae	s__Glomus-sp.-VTX00234	OTU925	0	0	0	0	0	0	0	0	0	0	1	0	0	0	0	0	0	0	0	0	0	0	0	0	0	0	0	0	0	4	2	0	0	0	0	0	0	0	0	0	0
d__Eukaryota	k__Fungi	p__Glomeromycota	c__Glomeromycetes	o__Glomerales	f__Glomeraceae	g__Glomus_f__Glomeraceae	s__unclassified_g__Glomus_f__Glomeraceae	OTU94	0	1	0	0	0	0	0	0	0	0	0	4	0	0	0	0	0	0	0	0	0	0	0	0	0	0	0	0	0	18	11	0	0	0	0	0	0	0	0	0	0
d__Eukaryota	k__Fungi	p__Glomeromycota	c__Glomeromycetes	o__Glomerales	f__Glomeraceae	g__Glomus_f__Glomeraceae	s__Glomus-MO-G22-VTX00125	OTU704	0	0	0	0	0	0	0	0	0	0	0	0	0	0	0	0	1	0	0	0	0	0	0	0	0	0	0	0	0	1	0	0	0	0	0	0	0	0	0	0	0
d__Eukaryota	k__Fungi	p__Glomeromycota	c__Glomeromycetes	o__Glomerales	f__Glomeraceae	g__Glomus_f__Glomeraceae	s__Glomus-Glo7-VTX00214	OTU632	0	0	0	0	0	0	22	0	10	1	2	2	0	0	0	0	20	5	0	0	0	0	0	0	0	3	14	0	22	0	12	0	0	48	11	2	0	0	0	0	0
d__Eukaryota	k__Fungi	p__Glomeromycota	c__Glomeromycetes	o__Glomerales	f__Glomeraceae	g__Glomus_f__Glomeraceae	s__unclassified_g__Glomus_f__Glomeraceae	OTU655	0	0	0	0	0	0	0	0	0	0	0	0	0	0	0	0	0	0	0	0	0	0	0	0	0	0	0	0	0	0	0	0	0	0	2	0	0	0	0	0	0
d__Eukaryota	k__Fungi	p__Glomeromycota	c__Glomeromycetes	o__Glomerales	f__Glomeraceae	g__Glomus_f__Glomeraceae	s__unclassified_g__Glomus_f__Glomeraceae	OTU95	0	0	0	0	0	0	0	0	0	0	0	0	1	0	0	0	0	0	0	0	0	0	0	2	0	0	0	0	0	2	0	0	0	0	0	0	0	0	0	0	0
d__Eukaryota	k__Fungi	p__Glomeromycota	c__Glomeromycetes	o__Glomerales	f__Glomeraceae	g__Glomus_f__Glomeraceae	s__unclassified_g__Glomus_f__Glomeraceae	OTU673	0	0	0	0	0	0	0	0	0	0	0	0	0	0	0	0	0	0	0	0	0	0	0	0	0	0	0	0	0	0	0	0	0	0	0	0	0	0	2	0	0
d__Eukaryota	k__Fungi	p__Glomeromycota	c__Glomeromycetes	o__Glomerales	f__Glomeraceae	g__Glomus_f__Glomeraceae	s__unclassified_g__Glomus_f__Glomeraceae	OTU672	0	0	0	0	0	0	2	0	0	0	4	0	0	0	0	0	0	0	0	0	0	0	0	0	0	0	0	0	8	0	0	0	0	0	0	1	0	0	1	0	0
d__Eukaryota	k__Fungi	p__Glomeromycota	c__Glomeromycetes	o__Glomerales	f__Glomeraceae	g__Glomus_f__Glomeraceae	s__unclassified_g__Glomus_f__Glomeraceae	OTU671	0	0	0	2	0	0	0	0	0	0	1	0	0	0	0	8	0	0	2	0	0	1	13	3	0	1	0	0	0	1	1	0	0	0	0	2	0	0	0	0	0
d__Eukaryota	k__Fungi	p__Glomeromycota	c__Glomeromycetes	o__Glomerales	f__Glomeraceae	g__Glomus_f__Glomeraceae	s__Glomus-MO-G23-VTX00222	OTU273	0	0	0	0	0	0	0	0	0	0	0	0	0	0	0	0	0	0	0	0	0	0	0	0	0	0	0	0	0	0	0	0	0	0	0	0	0	0	0	0	0
d__Eukaryota	k__Fungi	p__Glomeromycota	c__Glomeromycetes	o__Glomerales	f__Glomeraceae	g__Glomus_f__Glomeraceae	s__unclassified_g__Glomus_f__Glomeraceae	OTU96	0	0	4	6	0	1	9	1	2	2	0	1	2	0	2	5	14	2	0	6	3	0	0	1	2	0	4	1	4	13	3	0	5	1	3	3	0	0	5	0	1
d__Eukaryota	k__Fungi	p__Glomeromycota	c__Glomeromycetes	o__Glomerales	f__Glomeraceae	g__Glomus_f__Glomeraceae	s__unclassified_g__Glomus_f__Glomeraceae	OTU771	0	0	0	0	0	0	0	0	0	0	0	0	0	0	0	0	0	0	0	0	0	0	0	0	0	0	1	0	0	0	0	0	0	0	0	0	0	0	0	0	0
d__Eukaryota	k__Fungi	p__Glomeromycota	c__Glomeromycetes	o__Paraglomerales	f__Paraglomeraceae	g__Paraglomus	s__unclassified_g__Paraglomus	OTU192	0	0	0	0	0	0	0	0	0	0	0	0	0	0	0	0	0	0	0	0	0	0	0	0	0	0	0	0	0	0	0	0	0	0	0	0	0	0	0	0	3
d__Eukaryota	k__Fungi	p__Glomeromycota	c__Glomeromycetes	o__Glomerales	f__Glomeraceae	g__Glomus_f__Glomeraceae	s__Glomus-MO-G23-VTX00222	OTU279	0	0	0	0	0	0	1	0	1	0	0	0	0	0	0	0	2	0	2	0	1	0	0	0	0	0	1	0	0	0	0	0	0	0	0	0	0	0	1	0	0
d__Eukaryota	k__Fungi	p__Glomeromycota	c__Glomeromycetes	o__Paraglomerales	f__Paraglomeraceae	g__Paraglomus	s__unclassified_g__Paraglomus	OTU191	0	0	0	0	0	0	0	0	0	0	0	0	0	0	0	0	0	0	0	0	0	0	0	0	0	0	0	0	0	0	0	0	0	0	0	0	2	0	0	0	5
d__Eukaryota	k__Fungi	p__Glomeromycota	c__Glomeromycetes	o__unclassified_c__Glomeromycetes	f__unclassified_c__Glomeromycetes	g__unclassified_c__Glomeromycetes	s__unclassified_c__Glomeromycetes	OTU266	0	0	0	0	0	3	0	0	0	0	0	0	0	0	0	0	0	0	0	0	0	0	0	0	1	0	0	0	0	0	0	0	0	0	0	0	0	1	0	0	0
d__Eukaryota	k__Fungi	p__Glomeromycota	c__Glomeromycetes	o__unclassified_c__Glomeromycetes	f__unclassified_c__Glomeromycetes	g__unclassified_c__Glomeromycetes	s__unclassified_c__Glomeromycetes	OTU263	0	0	0	0	1	1	0	0	2	0	0	1	0	0	0	0	0	2	0	0	1	0	0	0	2	1	0	0	0	0	0	0	0	0	0	0	0	1	0	0	0
d__Eukaryota	k__Fungi	p__Glomeromycota	c__Glomeromycetes	o__Glomerales	f__Glomeraceae	g__Glomus_f__Glomeraceae	s__Glomus-Glo-F-VTX00167	OTU305	0	0	0	0	0	0	0	0	0	0	0	0	0	0	0	0	0	0	0	0	0	0	0	0	0	0	0	0	3	0	0	0	0	0	0	0	0	0	0	0	0
d__Eukaryota	k__Fungi	p__Glomeromycota	c__Glomeromycetes	o__Diversisporales	f__Diversisporaceae	g__Diversispora	s__unclassified_g__Diversispora	OTU315	0	171	5	2	0	0	0	1	2	4	1	3	0	7	0	1	4	0	1	0	0	0	0	6	0	0	4	0	7	20	72	0	0	0	0	0	0	0	0	0	0
d__Eukaryota	k__Fungi	p__Glomeromycota	c__Glomeromycetes	o__Glomerales	f__Glomeraceae	g__Glomus_f__Glomeraceae	s__unclassified_g__Glomus_f__Glomeraceae	OTU702	0	0	1	0	0	0	4	3	2	0	0	0	0	0	3	3	1	0	1	0	0	0	0	6	0	0	0	0	2	0	0	0	0	0	2	0	0	1	9	0	0
d__Eukaryota	k__Fungi	p__Glomeromycota	c__Glomeromycetes	o__Glomerales	f__Glomeraceae	g__Glomus_f__Glomeraceae	s__Glomus-perpusillum-VTX00287	OTU744	0	0	0	0	0	0	0	0	21	0	0	0	0	0	0	0	0	0	0	0	0	0	0	0	0	0	0	0	0	0	0	0	0	0	0	0	0	0	0	0	0
d__Eukaryota	k__Fungi	p__Glomeromycota	c__Glomeromycetes	o__Paraglomerales	f__Paraglomeraceae	g__Paraglomus	s__unclassified_g__Paraglomus	OTU165	0	0	0	0	0	0	0	0	0	0	0	0	0	0	0	0	0	2	0	0	0	0	0	0	0	0	0	0	0	0	0	0	0	0	0	0	39	0	0	44	0
d__Eukaryota	k__Fungi	p__Glomeromycota	c__Glomeromycetes	o__Glomerales	f__Glomeraceae	g__Glomus_f__Glomeraceae	s__Glomus-group-B-Glomus-Glo-G8-VTX00340	OTU646	0	0	0	0	0	0	0	0	0	0	0	0	0	0	0	0	0	0	0	0	0	0	0	0	0	0	0	0	0	0	0	0	0	0	0	0	0	0	0	0	0
d__Eukaryota	k__Fungi	p__Glomeromycota	c__Glomeromycetes	o__Glomerales	f__Glomeraceae	g__Glomus_f__Glomeraceae	s__Glomus-sp.-VTX00301	OTU51	0	0	0	0	0	0	0	1	0	0	0	1	0	0	0	0	7	0	2	0	0	0	4	0	0	0	1	0	0	0	0	0	0	0	0	0	0	0	0	0	0
d__Eukaryota	k__Fungi	p__Glomeromycota	c__Glomeromycetes	o__Glomerales	f__Glomeraceae	g__Glomus_f__Glomeraceae	s__unclassified_g__Glomus_f__Glomeraceae	OTU210	0	0	0	0	0	0	0	0	0	0	0	0	0	0	0	0	0	1	0	0	0	0	0	0	0	0	0	0	0	0	0	0	0	0	0	0	0	0	0	2	29
d__Eukaryota	k__Fungi	p__Glomeromycota	c__Glomeromycetes	o__Glomerales	f__Glomeraceae	g__Glomus_f__Glomeraceae	s__Glomus-group-B-Glomus-Douhan9-VTX00056	OTU371	0	0	0	0	0	0	0	0	0	0	0	0	0	0	0	0	0	0	0	0	0	0	0	0	0	0	0	0	0	0	0	0	0	0	0	0	0	0	0	0	0
d__Eukaryota	k__Fungi	p__Glomeromycota	c__Glomeromycetes	o__Glomerales	f__Glomeraceae	g__Glomus_f__Glomeraceae	s__unclassified_g__Glomus_f__Glomeraceae	OTU605	0	0	0	0	0	0	0	0	0	0	0	0	0	0	0	0	0	0	0	0	0	0	0	0	0	0	0	0	0	0	0	0	0	0	0	0	0	0	0	0	0
d__Eukaryota	k__Fungi	p__Glomeromycota	c__Glomeromycetes	o__Glomerales	f__Glomeraceae	g__Glomus_f__Glomeraceae	s__unclassified_g__Glomus_f__Glomeraceae	OTU216	0	0	0	0	0	0	0	0	0	0	0	0	0	0	0	0	0	0	0	0	0	0	0	0	0	0	0	0	0	0	0	0	0	0	0	0	2	0	0	0	2
d__Eukaryota	k__Fungi	p__Glomeromycota	c__Glomeromycetes	o__Diversisporales	f__unclassified_o__Diversisporales	g__unclassified_o__Diversisporales	s__unclassified_o__Diversisporales	OTU283	0	2	0	1	0	0	0	2	2	0	1	0	0	0	0	1	3	0	0	0	0	0	0	3	0	0	3	0	3	4	31	0	0	0	0	0	0	0	0	0	0
d__Eukaryota	k__Fungi	p__Glomeromycota	c__Glomeromycetes	o__Glomerales	f__Glomeraceae	g__Glomus_f__Glomeraceae	s__Glomus-viscosum-VTX00063	OTU324	0	0	0	0	0	0	0	0	0	0	0	1	0	0	0	0	0	0	0	0	0	0	0	0	0	0	0	0	0	0	0	0	0	0	0	0	0	0	0	0	0
d__Eukaryota	k__Fungi	p__Glomeromycota	c__Glomeromycetes	o__Glomerales	f__Glomeraceae	g__Glomus_f__Glomeraceae	s__Glomus-viscosum-VTX00063	OTU635	0	0	0	0	0	0	4	0	0	1	0	0	0	0	0	4	21	0	0	5	0	0	14	0	1	0	10	0	2	0	3	0	0	0	1	0	1	0	4	0	0
d__Eukaryota	k__Fungi	p__Glomeromycota	c__Glomeromycetes	o__Glomerales	f__Glomeraceae	g__Glomus_f__Glomeraceae	s__Glomus-Whitfield-type-17-VTX00195	OTU711	0	0	0	0	0	0	0	0	0	0	1	0	0	0	0	0	0	0	0	0	0	0	0	0	0	0	0	0	0	0	0	0	0	0	0	0	0	0	0	0	0
d__Eukaryota	k__Fungi	p__Glomeromycota	c__Glomeromycetes	o__Glomerales	f__Glomeraceae	g__Glomus_f__Glomeraceae	s__unclassified_g__Glomus_f__Glomeraceae	OTU878	0	0	0	0	0	0	0	0	0	0	0	0	0	3	0	4	0	0	3	0	0	0	0	0	0	0	0	0	0	3	0	0	0	0	0	0	0	0	0	0	0
d__Eukaryota	k__Fungi	p__Glomeromycota	c__Glomeromycetes	o__unclassified_c__Glomeromycetes	f__unclassified_c__Glomeromycetes	g__unclassified_c__Glomeromycetes	s__unclassified_c__Glomeromycetes	OTU213	0	0	0	0	0	0	0	0	0	0	0	0	0	0	0	0	0	0	0	0	0	0	0	0	0	0	0	0	0	0	0	0	0	0	0	0	0	0	0	0	7
d__Eukaryota	k__Fungi	p__Glomeromycota	c__Glomeromycetes	o__unclassified_c__Glomeromycetes	f__unclassified_c__Glomeromycetes	g__unclassified_c__Glomeromycetes	s__unclassified_c__Glomeromycetes	OTU211	0	0	0	0	0	0	0	0	0	0	0	0	0	0	0	0	0	0	0	0	0	0	0	0	0	0	0	0	0	0	0	0	0	0	0	0	0	0	0	0	4
d__Eukaryota	k__Fungi	p__Glomeromycota	c__Glomeromycetes	o__unclassified_c__Glomeromycetes	f__unclassified_c__Glomeromycetes	g__unclassified_c__Glomeromycetes	s__unclassified_c__Glomeromycetes	OTU217	0	0	0	0	0	0	0	0	0	0	0	0	0	0	0	0	0	0	0	0	0	0	0	0	0	0	0	0	0	0	0	0	0	0	0	0	0	0	0	0	2
d__Eukaryota	k__Fungi	p__Glomeromycota	c__Glomeromycetes	o__unclassified_c__Glomeromycetes	f__unclassified_c__Glomeromycetes	g__unclassified_c__Glomeromycetes	s__unclassified_c__Glomeromycetes	OTU214	0	0	0	0	0	0	0	0	0	0	0	0	0	0	0	0	0	0	0	0	0	0	0	0	0	0	0	0	0	0	0	0	0	0	0	0	0	0	0	0	2
d__Eukaryota	k__Fungi	p__Glomeromycota	c__Glomeromycetes	o__unclassified_c__Glomeromycetes	f__unclassified_c__Glomeromycetes	g__unclassified_c__Glomeromycetes	s__unclassified_c__Glomeromycetes	OTU215	0	0	0	0	0	0	0	0	0	0	0	0	0	0	0	0	0	0	0	0	0	0	0	0	0	0	0	0	0	0	0	0	0	0	0	0	0	0	0	0	1
d__Eukaryota	k__Fungi	p__Glomeromycota	c__Glomeromycetes	o__Glomerales	f__Glomeraceae	g__Glomus_f__Glomeraceae	s__Glomus-Wirsel-OTU6-VTX00202	OTU933	0	0	0	0	0	0	0	0	0	0	0	0	0	0	0	0	0	0	0	0	0	0	0	0	0	0	0	0	0	0	0	0	0	0	0	0	0	0	0	0	0
d__Eukaryota	k__Fungi	p__Glomeromycota	c__Glomeromycetes	o__Glomerales	f__Glomeraceae	g__Glomus_f__Glomeraceae	s__unclassified_g__Glomus_f__Glomeraceae	OTU754	0	0	0	0	0	0	0	0	0	0	0	0	0	0	0	0	0	0	0	0	0	0	0	0	0	0	0	0	0	0	0	10	0	0	0	0	0	0	0	0	0
d__Eukaryota	k__Fungi	p__Glomeromycota	c__Glomeromycetes	o__Glomerales	f__Glomeraceae	g__Glomus_f__Glomeraceae	s__unclassified_g__Glomus_f__Glomeraceae	OTU288	0	0	0	0	0	0	0	0	0	0	0	0	0	0	0	0	0	0	0	0	0	0	0	0	0	0	0	0	0	0	0	0	0	0	0	0	0	0	0	0	0
d__Eukaryota	k__Fungi	p__Glomeromycota	c__Glomeromycetes	o__Glomerales	f__Glomeraceae	g__Glomus_f__Glomeraceae	s__unclassified_g__Glomus_f__Glomeraceae	OTU289	0	0	0	0	0	0	0	0	0	2	2	0	0	0	0	0	21	0	0	0	0	0	0	0	0	0	0	0	8	0	0	397	0	0	9	0	0	0	0	3	0
d__Eukaryota	k__Fungi	p__Glomeromycota	c__Glomeromycetes	o__Glomerales	f__Glomeraceae	g__Glomus_f__Glomeraceae	s__unclassified_g__Glomus_f__Glomeraceae	OTU282	0	0	0	0	0	0	0	0	0	0	0	0	0	1	0	0	0	0	0	0	0	0	0	0	0	0	0	0	0	0	0	0	0	0	0	0	0	0	0	0	0
d__Eukaryota	k__Fungi	p__Glomeromycota	c__Glomeromycetes	o__Glomerales	f__Glomeraceae	g__Glomus_f__Glomeraceae	s__unclassified_g__Glomus_f__Glomeraceae	OTU280	4	0	18	21	6	13	136	26	34	11	22	3	0	9	59	11	218	3	0	18	11	0	0	14	16	8	55	1	9	266	64	0	41	0	80	9	4	12	43	3	50
d__Eukaryota	k__Fungi	p__Glomeromycota	c__Glomeromycetes	o__Glomerales	f__Glomeraceae	g__Glomus_f__Glomeraceae	s__unclassified_g__Glomus_f__Glomeraceae	OTU286	0	0	0	1	0	0	3	0	0	0	0	0	0	0	2	0	1	0	0	1	0	0	0	0	0	0	2	0	0	0	0	0	0	0	0	0	0	0	3	0	0
d__Eukaryota	k__Fungi	p__Glomeromycota	c__Glomeromycetes	o__Glomerales	f__Glomeraceae	g__Glomus_f__Glomeraceae	s__unclassified_g__Glomus_f__Glomeraceae	OTU285	199	0	875	1278	512	1003	1021	268	726	201	168	332	111	201	0	2	1379	1431	0	305	60	0	0	208	1141	210	717	93	412	299	578	0	288	194	1004	70	18	396	396	64	293
d__Eukaryota	k__Fungi	p__Glomeromycota	c__Glomeromycetes	o__unclassified_c__Glomeromycetes	f__unclassified_c__Glomeromycetes	g__unclassified_c__Glomeromycetes	s__unclassified_c__Glomeromycetes	OTU621	0	0	0	0	0	0	0	0	0	0	0	0	0	0	0	0	2	0	0	0	0	0	0	0	0	0	0	0	0	0	0	0	0	0	0	0	0	0	0	0	0
d__Eukaryota	k__Fungi	p__Glomeromycota	c__Glomeromycetes	o__Glomerales	f__Glomeraceae	g__Glomus_f__Glomeraceae	s__unclassified_g__Glomus_f__Glomeraceae	OTU87	0	0	3	10	0	0	16	2	14	1	1	0	0	0	22	3	4	5	2	3	0	0	0	3	3	0	8	0	1	2	0	0	0	0	4	0	0	0	10	0	0
d__Eukaryota	k__Fungi	p__Glomeromycota	c__Glomeromycetes	o__unclassified_c__Glomeromycetes	f__unclassified_c__Glomeromycetes	g__unclassified_c__Glomeromycetes	s__unclassified_c__Glomeromycetes	OTU136	0	0	0	0	0	0	0	0	0	0	0	0	0	0	0	0	0	0	0	0	0	0	0	0	0	0	0	0	0	0	0	0	0	0	0	0	2	0	0	0	0
d__Eukaryota	k__Fungi	p__Glomeromycota	c__Glomeromycetes	o__Glomerales	f__Glomeraceae	g__Glomus_f__Glomeraceae	s__Glomus-Yamato08-A1-VTX00100	OTU26	0	0	0	0	0	0	1	0	0	0	0	7	0	0	0	0	0	0	0	0	0	0	0	0	0	0	0	5	0	0	0	0	0	0	0	0	0	0	0	0	0
d__Eukaryota	k__Fungi	p__Glomeromycota	c__Glomeromycetes	o__unclassified_c__Glomeromycetes	f__unclassified_c__Glomeromycetes	g__unclassified_c__Glomeromycetes	s__unclassified_c__Glomeromycetes	OTU436	0	0	0	0	0	0	0	0	0	0	0	1	0	0	0	0	0	0	0	0	0	0	0	0	0	0	0	0	0	0	0	0	0	0	0	0	0	0	0	0	0
d__Eukaryota	k__Fungi	p__Glomeromycota	c__Glomeromycetes	o__unclassified_c__Glomeromycetes	f__unclassified_c__Glomeromycetes	g__unclassified_c__Glomeromycetes	s__unclassified_c__Glomeromycetes	OTU152	0	0	0	0	0	0	0	0	0	0	0	0	0	0	0	0	0	0	0	0	0	0	0	0	0	0	0	0	0	0	0	0	0	0	0	0	0	0	0	11	0
d__Eukaryota	k__Fungi	p__Glomeromycota	c__Glomeromycetes	o__unclassified_c__Glomeromycetes	f__unclassified_c__Glomeromycetes	g__unclassified_c__Glomeromycetes	s__unclassified_c__Glomeromycetes	OTU135	0	0	0	0	0	0	0	0	0	0	0	0	0	0	0	0	0	0	0	0	0	0	0	0	0	0	0	0	0	0	0	0	0	0	0	0	1	0	0	0	1
d__Eukaryota	k__Fungi	p__Glomeromycota	c__Glomeromycetes	o__Diversisporales	f__Diversisporaceae	g__Diversispora	s__Diversispora-MO-GC1-VTX00060	OTU731	0	0	0	0	0	0	0	0	0	0	0	0	0	0	0	0	0	0	0	0	0	0	0	0	0	0	0	0	0	0	0	0	0	0	0	0	0	0	0	0	0
d__Eukaryota	k__Fungi	p__Glomeromycota	c__Glomeromycetes	o__unclassified_c__Glomeromycetes	f__unclassified_c__Glomeromycetes	g__unclassified_c__Glomeromycetes	s__unclassified_c__Glomeromycetes	OTU28	0	0	0	0	0	0	0	0	0	0	0	1	0	0	0	0	0	0	0	0	0	0	0	0	0	0	0	0	0	0	0	0	0	0	0	0	1	0	0	0	0
d__Eukaryota	k__Fungi	p__Glomeromycota	c__Glomeromycetes	o__unclassified_c__Glomeromycetes	f__unclassified_c__Glomeromycetes	g__unclassified_c__Glomeromycetes	s__unclassified_c__Glomeromycetes	OTU134	0	0	0	0	0	0	0	0	0	0	0	0	0	0	0	0	0	1	0	0	0	0	0	0	0	0	0	0	0	0	0	0	0	0	0	0	0	0	0	0	0
d__Eukaryota	k__Fungi	p__Glomeromycota	c__Glomeromycetes	o__unclassified_c__Glomeromycetes	f__unclassified_c__Glomeromycetes	g__unclassified_c__Glomeromycetes	s__unclassified_c__Glomeromycetes	OTU920	0	0	0	0	0	0	0	0	0	0	0	0	0	0	0	0	0	0	0	0	0	0	0	0	0	0	0	0	0	0	0	0	0	0	0	0	0	0	0	0	0
d__Eukaryota	k__Fungi	p__Glomeromycota	c__Glomeromycetes	o__unclassified_c__Glomeromycetes	f__unclassified_c__Glomeromycetes	g__unclassified_c__Glomeromycetes	s__unclassified_c__Glomeromycetes	OTU434	0	0	0	0	0	0	0	0	0	0	0	0	0	0	0	0	0	0	0	0	0	0	0	0	0	0	0	0	0	0	0	0	0	0	0	0	0	0	0	0	0
d__Eukaryota	k__Fungi	p__Glomeromycota	c__Glomeromycetes	o__unclassified_c__Glomeromycetes	f__unclassified_c__Glomeromycetes	g__unclassified_c__Glomeromycetes	s__unclassified_c__Glomeromycetes	OTU922	0	0	0	0	0	0	0	0	0	0	0	0	0	0	0	0	0	0	0	0	0	0	0	0	0	0	0	0	0	0	0	0	0	0	0	0	0	0	0	0	0
d__Eukaryota	k__Fungi	p__Glomeromycota	c__Glomeromycetes	o__unclassified_c__Glomeromycetes	f__unclassified_c__Glomeromycetes	g__unclassified_c__Glomeromycetes	s__unclassified_c__Glomeromycetes	OTU23	0	0	0	0	0	0	0	0	0	0	0	1	0	0	0	0	0	0	0	0	0	0	0	0	0	0	0	0	0	0	0	0	0	0	0	0	0	0	0	0	0
d__Eukaryota	k__Fungi	p__Glomeromycota	c__Glomeromycetes	o__Glomerales	f__Glomeraceae	g__Glomus_f__Glomeraceae	s__Glomus-Yamato08-A1-VTX00100	OTU38	2	0	0	269	0	1	39	14	59	1	1	2	0	101	0	7	0	0	11	94	0	2	0	1	16	19	0	121	33	1	0	0	1	0	0	0	0	0	1	3	0
d__Eukaryota	k__Fungi	p__Glomeromycota	c__Glomeromycetes	o__unclassified_c__Glomeromycetes	f__unclassified_c__Glomeromycetes	g__unclassified_c__Glomeromycetes	s__unclassified_c__Glomeromycetes	OTU27	0	0	0	0	0	0	0	0	0	0	0	1	0	0	0	0	0	0	0	0	0	0	0	0	0	0	0	0	0	0	0	0	0	0	0	0	0	0	0	2	0
d__Eukaryota	k__Fungi	p__Glomeromycota	c__Glomeromycetes	o__unclassified_c__Glomeromycetes	f__unclassified_c__Glomeromycetes	g__unclassified_c__Glomeromycetes	s__unclassified_c__Glomeromycetes	OTU375	0	0	0	0	0	0	0	0	0	0	0	0	0	0	0	0	0	0	0	0	0	0	0	0	0	0	0	0	0	0	0	0	0	0	0	0	0	0	0	0	0
d__Eukaryota	k__Fungi	p__Glomeromycota	c__Glomeromycetes	o__unclassified_c__Glomeromycetes	f__unclassified_c__Glomeromycetes	g__unclassified_c__Glomeromycetes	s__unclassified_c__Glomeromycetes	OTU374	0	0	0	0	0	0	0	0	0	0	0	0	0	0	0	0	0	0	0	0	0	0	0	0	0	0	0	0	0	0	0	0	0	0	0	0	0	0	0	0	0
d__Eukaryota	k__Fungi	p__Glomeromycota	c__Glomeromycetes	o__unclassified_c__Glomeromycetes	f__unclassified_c__Glomeromycetes	g__unclassified_c__Glomeromycetes	s__unclassified_c__Glomeromycetes	OTU377	0	0	0	0	0	0	0	0	0	0	0	0	0	0	0	0	0	0	0	0	0	0	0	0	0	0	0	0	0	0	0	0	0	0	0	0	0	0	0	0	0
d__Eukaryota	k__Fungi	p__Glomeromycota	c__Glomeromycetes	o__unclassified_c__Glomeromycetes	f__unclassified_c__Glomeromycetes	g__unclassified_c__Glomeromycetes	s__unclassified_c__Glomeromycetes	OTU370	0	0	0	0	0	0	0	0	0	0	0	0	0	0	0	0	0	0	0	0	0	0	0	0	0	0	0	0	0	0	0	0	0	0	0	0	0	0	0	0	0
d__Eukaryota	k__Fungi	p__Glomeromycota	c__Glomeromycetes	o__unclassified_c__Glomeromycetes	f__unclassified_c__Glomeromycetes	g__unclassified_c__Glomeromycetes	s__unclassified_c__Glomeromycetes	OTU373	0	0	0	0	0	0	0	0	0	0	0	1	0	0	0	0	0	0	0	0	0	0	0	0	0	0	0	0	0	0	0	0	0	0	0	0	0	0	0	0	0
d__Eukaryota	k__Fungi	p__Glomeromycota	c__Glomeromycetes	o__Paraglomerales	f__Paraglomeraceae	g__Paraglomus	s__unclassified_g__Paraglomus	OTU889	0	0	0	0	0	0	0	0	0	0	0	0	0	0	0	0	0	0	0	0	0	0	0	0	0	0	0	0	0	1	0	0	0	2	0	0	0	0	0	0	0
d__Eukaryota	k__Fungi	p__Glomeromycota	c__Glomeromycetes	o__unclassified_c__Glomeromycetes	f__unclassified_c__Glomeromycetes	g__unclassified_c__Glomeromycetes	s__unclassified_c__Glomeromycetes	OTU379	0	0	0	0	0	0	0	0	0	0	0	0	0	0	0	0	0	0	0	0	0	0	0	0	0	0	0	0	0	0	0	0	0	0	0	0	0	0	0	7	2
d__Eukaryota	k__Fungi	p__Glomeromycota	c__Glomeromycetes	o__unclassified_c__Glomeromycetes	f__unclassified_c__Glomeromycetes	g__unclassified_c__Glomeromycetes	s__unclassified_c__Glomeromycetes	OTU378	0	0	0	0	0	0	0	0	0	0	0	0	0	0	0	0	0	0	0	0	0	0	0	0	0	0	0	0	0	0	0	0	0	0	0	0	0	0	0	0	0
d__Eukaryota	k__Fungi	p__Glomeromycota	c__Glomeromycetes	o__Glomerales	f__Glomeraceae	g__Glomus_f__Glomeraceae	s__Glomus-ORVIN-GLO3B-VTX00223	OTU121	0	0	0	0	0	0	0	0	0	0	0	2	0	0	0	0	0	8	0	0	0	0	0	0	0	0	0	0	0	0	0	0	0	0	0	0	4	0	0	9	2
d__Eukaryota	k__Fungi	p__Glomeromycota	c__Glomeromycetes	o__unclassified_c__Glomeromycetes	f__unclassified_c__Glomeromycetes	g__unclassified_c__Glomeromycetes	s__unclassified_c__Glomeromycetes	OTU576	0	0	0	0	0	0	0	0	0	0	0	0	0	0	0	0	0	0	0	0	0	0	0	0	0	0	0	0	0	0	0	0	0	0	0	0	0	0	0	0	0
d__Eukaryota	k__Fungi	p__Glomeromycota	c__Glomeromycetes	o__unclassified_c__Glomeromycetes	f__unclassified_c__Glomeromycetes	g__unclassified_c__Glomeromycetes	s__unclassified_c__Glomeromycetes	OTU575	0	0	0	0	0	0	0	0	0	0	0	0	0	0	0	0	0	0	0	0	0	0	0	0	0	0	0	0	0	0	0	0	0	0	0	0	0	0	0	0	0
d__Eukaryota	k__Fungi	p__Glomeromycota	c__Glomeromycetes	o__unclassified_c__Glomeromycetes	f__unclassified_c__Glomeromycetes	g__unclassified_c__Glomeromycetes	s__unclassified_c__Glomeromycetes	OTU439	0	0	0	0	0	0	0	0	0	0	0	0	0	0	0	0	0	0	0	0	0	0	0	0	0	0	0	0	0	0	0	0	0	0	0	0	0	0	0	0	0
d__Eukaryota	k__Fungi	p__Glomeromycota	c__Glomeromycetes	o__unclassified_c__Glomeromycetes	f__unclassified_c__Glomeromycetes	g__unclassified_c__Glomeromycetes	s__unclassified_c__Glomeromycetes	OTU573	0	0	0	0	0	0	0	0	0	0	0	0	0	0	0	0	0	0	0	0	0	0	0	0	0	0	0	0	0	0	0	0	0	0	0	0	0	0	0	0	0
d__Eukaryota	k__Fungi	p__Glomeromycota	c__Glomeromycetes	o__unclassified_c__Glomeromycetes	f__unclassified_c__Glomeromycetes	g__unclassified_c__Glomeromycetes	s__unclassified_c__Glomeromycetes	OTU572	0	0	0	0	0	0	0	0	0	0	0	0	0	0	0	0	0	0	0	0	0	0	0	0	0	0	0	0	0	0	0	0	0	0	0	0	0	0	0	0	0
d__Eukaryota	k__Fungi	p__Glomeromycota	c__Glomeromycetes	o__unclassified_c__Glomeromycetes	f__unclassified_c__Glomeromycetes	g__unclassified_c__Glomeromycetes	s__unclassified_c__Glomeromycetes	OTU571	0	0	0	0	0	0	0	0	0	0	0	0	0	0	0	0	0	0	0	0	0	0	0	0	0	0	0	0	0	0	0	0	0	0	0	0	0	0	0	0	3
d__Eukaryota	k__Fungi	p__Glomeromycota	c__Glomeromycetes	o__unclassified_c__Glomeromycetes	f__unclassified_c__Glomeromycetes	g__unclassified_c__Glomeromycetes	s__unclassified_c__Glomeromycetes	OTU479	0	0	0	0	0	0	0	0	0	0	0	2	0	0	0	0	0	0	0	0	0	0	0	0	0	0	0	0	0	0	0	0	0	0	0	0	0	0	0	0	0
d__Eukaryota	k__Fungi	p__Glomeromycota	c__Glomeromycetes	o__unclassified_c__Glomeromycetes	f__unclassified_c__Glomeromycetes	g__unclassified_c__Glomeromycetes	s__unclassified_c__Glomeromycetes	OTU476	0	0	0	0	0	0	0	0	0	0	0	0	0	0	0	0	0	0	0	0	0	0	0	0	0	0	0	0	0	0	0	0	0	0	0	0	0	0	0	0	0
d__Eukaryota	k__Fungi	p__Glomeromycota	c__Glomeromycetes	o__unclassified_c__Glomeromycetes	f__unclassified_c__Glomeromycetes	g__unclassified_c__Glomeromycetes	s__unclassified_c__Glomeromycetes	OTU477	0	0	0	0	0	0	0	0	0	0	0	12	0	0	0	0	0	8	0	0	0	0	0	0	0	0	0	0	0	0	0	0	0	0	0	0	36	0	0	43	70
d__Eukaryota	k__Fungi	p__Glomeromycota	c__Glomeromycetes	o__unclassified_c__Glomeromycetes	f__unclassified_c__Glomeromycetes	g__unclassified_c__Glomeromycetes	s__unclassified_c__Glomeromycetes	OTU474	0	0	0	0	0	0	0	0	0	0	0	0	0	0	0	0	0	0	0	0	0	0	0	0	0	0	0	0	0	0	0	0	0	0	0	0	0	0	0	0	0
d__Eukaryota	k__Fungi	p__Glomeromycota	c__Glomeromycetes	o__Glomerales	f__Glomeraceae	g__Glomus_f__Glomeraceae	s__Glomus-MO-G3-VTX00113	OTU320	28	0	2	64	120	163	31	3	43	39	69	11	52	23	0	34	29	5	11	76	30	0	19	30	81	29	51	16	77	43	107	2	30	30	90	43	0	64	4	2	0
d__Eukaryota	k__Fungi	p__Glomeromycota	c__Glomeromycetes	o__unclassified_c__Glomeromycetes	f__unclassified_c__Glomeromycetes	g__unclassified_c__Glomeromycetes	s__unclassified_c__Glomeromycetes	OTU472	0	0	0	0	0	0	0	0	0	0	0	0	0	0	0	0	0	0	0	0	0	0	0	0	0	0	0	0	0	0	0	0	0	0	0	0	0	0	0	0	0
d__Eukaryota	k__Fungi	p__Glomeromycota	c__Glomeromycetes	o__unclassified_c__Glomeromycetes	f__unclassified_c__Glomeromycetes	g__unclassified_c__Glomeromycetes	s__unclassified_c__Glomeromycetes	OTU473	0	0	0	0	0	0	0	0	0	0	0	0	0	0	0	0	0	0	0	0	0	0	0	0	0	0	0	0	0	0	0	0	0	0	0	0	0	0	0	0	0
d__Eukaryota	k__Fungi	p__Glomeromycota	c__Glomeromycetes	o__unclassified_c__Glomeromycetes	f__unclassified_c__Glomeromycetes	g__unclassified_c__Glomeromycetes	s__unclassified_c__Glomeromycetes	OTU470	0	0	0	0	0	0	0	0	0	0	0	0	0	0	0	0	0	0	0	0	0	0	0	0	0	0	0	0	0	0	0	0	0	0	0	0	0	0	0	0	0
d__Eukaryota	k__Fungi	p__Glomeromycota	c__Glomeromycetes	o__unclassified_c__Glomeromycetes	f__unclassified_c__Glomeromycetes	g__unclassified_c__Glomeromycetes	s__unclassified_c__Glomeromycetes	OTU471	0	0	0	0	0	0	0	0	0	0	0	0	0	0	0	0	0	0	0	0	0	0	0	0	0	0	0	0	0	0	0	0	0	0	0	0	0	0	0	0	0
d__Eukaryota	k__Fungi	p__Glomeromycota	c__Glomeromycetes	o__Glomerales	f__Glomeraceae	g__Glomus_f__Glomeraceae	s__unclassified_g__Glomus_f__Glomeraceae	OTU817	0	0	4	0	0	0	0	0	0	0	1	0	0	0	0	0	1	0	0	3	0	0	0	1	0	0	20	0	0	0	0	0	0	0	0	0	0	0	0	0	0
d__Eukaryota	k__Fungi	p__Glomeromycota	c__Glomeromycetes	o__Glomerales	f__Glomeraceae	g__Glomus_f__Glomeraceae	s__unclassified_g__Glomus_f__Glomeraceae	OTU816	0	0	0	0	0	0	0	0	0	0	0	0	0	0	0	0	0	0	0	0	0	0	3	0	0	0	0	0	0	0	0	0	0	0	0	0	0	0	0	0	0
d__Eukaryota	k__Fungi	p__Glomeromycota	c__Glomeromycetes	o__Glomerales	f__Glomeraceae	g__Glomus_f__Glomeraceae	s__unclassified_g__Glomus_f__Glomeraceae	OTU815	0	0	0	0	0	0	0	0	0	0	0	0	0	0	0	0	0	0	0	0	0	0	0	49	0	0	0	0	0	0	0	0	0	423	0	0	0	0	188	0	0
d__Eukaryota	k__Fungi	p__Glomeromycota	c__Glomeromycetes	o__Glomerales	f__Glomeraceae	g__Glomus_f__Glomeraceae	s__unclassified_g__Glomus_f__Glomeraceae	OTU814	0	0	0	0	0	0	0	0	2	0	2	2	0	0	0	14	5	9	3	0	0	0	0	0	0	0	0	0	0	0	0	0	0	0	3	0	7	0	0	12	18
d__Eukaryota	k__Fungi	p__Glomeromycota	c__Glomeromycetes	o__Glomerales	f__Glomeraceae	g__Glomus_f__Glomeraceae	s__unclassified_g__Glomus_f__Glomeraceae	OTU812	0	0	0	0	0	0	0	0	0	0	0	0	0	0	0	0	0	0	0	0	0	0	0	0	0	0	0	0	0	4	0	0	0	0	2	1	0	0	0	0	0
d__Eukaryota	k__Fungi	p__Glomeromycota	c__Glomeromycetes	o__Glomerales	f__Glomeraceae	g__Glomus_f__Glomeraceae	s__unclassified_g__Glomus_f__Glomeraceae	OTU810	0	0	0	0	0	0	0	0	0	0	0	0	0	0	0	0	1	0	0	0	0	0	0	0	0	0	0	0	0	0	0	0	0	0	0	0	0	0	0	0	0
d__Eukaryota	k__Fungi	p__Glomeromycota	c__Glomeromycetes	o__unclassified_c__Glomeromycetes	f__unclassified_c__Glomeromycetes	g__unclassified_c__Glomeromycetes	s__unclassified_c__Glomeromycetes	OTU460	0	0	0	0	0	0	0	0	0	0	0	0	0	0	0	0	0	0	0	0	0	0	0	0	0	0	0	0	0	0	0	0	0	0	0	0	0	0	0	0	0
d__Eukaryota	k__Fungi	p__Glomeromycota	c__Glomeromycetes	o__Diversisporales	f__Diversisporaceae	g__Diversispora	s__Diversispora-MO-GC1-VTX00060	OTU849	0	0	0	0	0	0	0	0	0	0	0	0	0	0	0	0	0	0	0	0	0	0	0	0	0	0	0	0	0	0	0	0	0	0	0	0	0	0	0	0	0
d__Eukaryota	k__Fungi	p__Glomeromycota	c__Glomeromycetes	o__Glomerales	f__Glomeraceae	g__Glomus_f__Glomeraceae	s__Glomus-group-B-Glomus-Glo59-VTX00276	OTU712	0	0	0	0	0	0	7	0	0	0	0	0	0	3	0	29	0	0	0	2	0	0	0	0	6	0	5	5	0	3	0	0	0	0	0	0	0	0	28	0	0
d__Eukaryota	k__Fungi	p__Glomeromycota	c__Glomeromycetes	o__Diversisporales	f__Gigasporaceae	g__Scutellospora	s__Scutellospora-castanea-VTX00041	OTU676	0	0	0	0	0	0	0	0	0	0	0	0	0	0	0	0	0	0	0	0	0	0	0	0	0	0	0	0	0	12	0	0	0	0	0	0	0	0	0	0	0
d__Eukaryota	k__Fungi	p__Glomeromycota	c__Glomeromycetes	o__Glomerales	f__Glomeraceae	g__Glomus_f__Glomeraceae	s__Glomus-sp.-VTX00304	OTU670	0	0	0	0	0	0	6	1	0	1	0	0	0	0	0	0	6	1	2	0	0	0	0	0	0	0	1	0	0	0	0	2	0	0	4	2	0	0	0	0	0
d__Eukaryota	k__Fungi	p__Glomeromycota	c__Glomeromycetes	o__unclassified_c__Glomeromycetes	f__unclassified_c__Glomeromycetes	g__unclassified_c__Glomeromycetes	s__unclassified_c__Glomeromycetes	OTU503	0	0	0	0	0	0	0	0	0	0	0	0	0	0	0	0	0	0	0	0	0	0	0	0	0	0	0	0	0	0	0	0	0	0	0	0	0	0	0	0	0
d__Eukaryota	k__Fungi	p__Glomeromycota	c__Glomeromycetes	o__unclassified_c__Glomeromycetes	f__unclassified_c__Glomeromycetes	g__unclassified_c__Glomeromycetes	s__unclassified_c__Glomeromycetes	OTU500	0	0	0	0	0	0	0	0	0	0	0	0	0	0	0	0	0	0	0	0	0	0	0	0	0	0	0	0	0	0	0	0	0	0	0	0	0	0	0	0	1
d__Eukaryota	k__Fungi	p__Glomeromycota	c__Glomeromycetes	o__Paraglomerales	f__Paraglomeraceae	g__Paraglomus	s__Paraglomus-Glom-1B.13-VTX00308	OTU399	0	0	0	0	0	0	0	0	0	0	0	0	0	0	0	0	0	0	0	0	0	0	0	0	0	0	0	0	0	0	0	0	0	0	0	0	0	0	0	1	5
d__Eukaryota	k__Fungi	p__Glomeromycota	c__Glomeromycetes	o__Glomerales	f__Glomeraceae	g__Glomus_f__Glomeraceae	s__unclassified_g__Glomus_f__Glomeraceae	OTU383	0	0	0	0	0	0	0	0	0	0	0	0	0	0	0	0	0	0	0	0	0	0	0	0	0	0	0	0	0	0	0	0	0	0	0	0	0	0	0	0	0
d__Eukaryota	k__Fungi	p__Glomeromycota	c__Glomeromycetes	o__unclassified_c__Glomeromycetes	f__unclassified_c__Glomeromycetes	g__unclassified_c__Glomeromycetes	s__unclassified_c__Glomeromycetes	OTU504	0	0	0	0	0	0	0	0	0	0	0	0	0	0	0	0	0	0	0	0	0	0	0	0	0	0	0	0	0	0	0	0	0	0	0	0	0	0	0	0	0
d__Eukaryota	k__Fungi	p__Glomeromycota	c__Glomeromycetes	o__unclassified_c__Glomeromycetes	f__unclassified_c__Glomeromycetes	g__unclassified_c__Glomeromycetes	s__unclassified_c__Glomeromycetes	OTU505	0	0	0	0	0	0	0	0	0	0	0	0	0	0	0	0	0	0	0	0	0	0	0	0	0	0	0	0	0	0	0	0	0	0	0	0	0	0	0	0	0
d__Eukaryota	k__Fungi	p__Glomeromycota	c__Glomeromycetes	o__unclassified_c__Glomeromycetes	f__unclassified_c__Glomeromycetes	g__unclassified_c__Glomeromycetes	s__unclassified_c__Glomeromycetes	OTU508	0	0	0	0	0	0	0	0	0	0	0	0	0	0	0	0	0	0	0	0	0	0	0	0	0	0	0	0	0	0	0	0	0	0	0	0	0	0	0	0	0
d__Eukaryota	k__Fungi	p__Glomeromycota	c__Glomeromycetes	o__unclassified_c__Glomeromycetes	f__unclassified_c__Glomeromycetes	g__unclassified_c__Glomeromycetes	s__unclassified_c__Glomeromycetes	OTU509	0	0	0	0	0	0	0	0	0	0	0	0	0	0	0	0	0	0	0	0	0	0	0	0	0	0	0	0	0	0	0	0	0	0	0	0	0	0	0	0	0
d__Eukaryota	k__Fungi	p__Glomeromycota	c__Glomeromycetes	o__Glomerales	f__Glomeraceae	g__Glomus_f__Glomeraceae	s__Glomus-Wirsel-OTU16-VTX00156	OTU780	0	0	0	7	0	0	9	0	4	0	0	0	1	0	0	1	6	0	0	4	0	0	0	0	0	0	1	0	0	18	5	0	2	0	2	1	0	3	3	0	1
d__Eukaryota	k__Fungi	p__Glomeromycota	c__Glomeromycetes	o__Diversisporales	f__Diversisporaceae	g__unclassified_f__Diversisporaceae	s__unclassified_f__Diversisporaceae	OTU294	0	0	0	0	0	0	0	0	1	0	0	0	0	0	0	0	0	0	0	0	0	0	0	0	0	0	1	0	0	2	6	0	0	0	0	0	0	0	0	0	0
d__Eukaryota	k__Fungi	p__Glomeromycota	c__Glomeromycetes	o__Paraglomerales	f__Paraglomeraceae	g__Paraglomus	s__unclassified_g__Paraglomus	OTU433	0	0	0	0	0	0	0	0	0	0	0	0	0	0	0	0	0	0	0	0	0	0	0	0	0	0	0	0	0	0	0	0	0	0	0	0	0	0	0	0	0
d__Eukaryota	k__Fungi	p__Glomeromycota	c__Glomeromycetes	o__Glomerales	f__Glomeraceae	g__Glomus_f__Glomeraceae	s__unclassified_g__Glomus_f__Glomeraceae	OTU112	0	0	0	0	0	0	0	0	0	1	2	0	0	0	0	0	0	0	0	0	0	0	0	0	6	0	1	1	0	9	0	0	0	0	3	1	0	0	7	0	0
d__Eukaryota	k__Fungi	p__Glomeromycota	c__Glomeromycetes	o__Glomerales	f__Glomeraceae	g__Glomus_f__Glomeraceae	s__Glomus-GlAd3.3-VTX00289	OTU850	0	0	24	0	0	0	23	1	8	1	0	0	0	100	0	0	0	1	0	0	0	0	0	0	7	2	9	13	4	3	0	0	0	0	2	3	0	0	3	4	0
d__Eukaryota	k__Fungi	p__Glomeromycota	c__Glomeromycetes	o__Glomerales	f__Glomeraceae	g__Glomus_f__Glomeraceae	s__Glomus-sp.-VTX00301	OTU642	0	0	0	0	0	0	0	0	0	0	0	0	0	0	0	0	0	0	0	0	0	0	0	0	0	0	0	0	0	0	0	0	0	0	0	0	0	0	0	0	0
d__Eukaryota	k__Fungi	p__Glomeromycota	c__Glomeromycetes	o__Glomerales	f__Glomeraceae	g__Glomus_f__Glomeraceae	s__Glomus-MO-G7-VTX00199	OTU829	0	0	0	0	0	0	0	0	0	1	3	3	0	0	0	0	0	0	0	0	0	0	0	0	0	0	0	0	0	7	2	0	0	0	0	0	2	1	0	0	0
d__Eukaryota	k__Fungi	p__Glomeromycota	c__Glomeromycetes	o__Glomerales	f__Glomeraceae	g__Glomus_f__Glomeraceae	s__Glomus-Glo-F-VTX00167	OTU747	0	0	0	0	0	0	0	0	0	0	0	0	0	0	0	0	0	0	0	0	0	0	0	0	0	0	0	0	0	0	0	0	0	0	0	0	0	0	0	0	0
d__Eukaryota	k__Fungi	p__Glomeromycota	c__Glomeromycetes	o__Glomerales	f__Glomeraceae	g__Glomus_f__Glomeraceae	s__Glomus-viscosum-VTX00063	OTU45	0	0	14	0	0	0	6	2	5	0	2	0	0	5	0	21	162	0	20	41	0	0	48	0	2	0	8	21	10	0	3	0	0	0	6	0	0	0	2	0	0
d__Eukaryota	k__Fungi	p__Glomeromycota	c__Glomeromycetes	o__Glomerales	f__Glomeraceae	g__Glomus_f__Glomeraceae	s__unclassified_g__Glomus_f__Glomeraceae	OTU3	792	2	793	0	1	117	716	1185	346	99	113	89	110	110	0	63	657	15	115	72	0	891	85	324	155	638	262	0	321	256	141	0	334	384	418	50	70	0	500	100	92
d__Eukaryota	k__Fungi	p__Glomeromycota	c__Glomeromycetes	o__Paraglomerales	f__Paraglomeraceae	g__Paraglomus	s__unclassified_g__Paraglomus	OTU55	0	0	0	0	0	0	0	0	0	5	2	0	0	0	0	0	0	3328	0	0	0	0	0	0	0	0	0	0	0	0	0	0	0	0	0	0	7476	0	0	0	28
d__Eukaryota	k__Fungi	p__Glomeromycota	c__Glomeromycetes	o__Archaeosporales	f__Ambisporaceae	g__Ambispora	s__Ambispora-fennica-VTX00283	OTU857	0	0	0	0	0	0	0	0	0	0	0	0	0	0	0	0	0	0	0	0	0	0	0	0	0	0	0	0	0	0	0	0	0	0	0	0	0	0	0	0	0
d__Eukaryota	k__Fungi	p__Glomeromycota	c__Glomeromycetes	o__unclassified_c__Glomeromycetes	f__unclassified_c__Glomeromycetes	g__unclassified_c__Glomeromycetes	s__unclassified_c__Glomeromycetes	OTU612	0	0	0	0	0	0	0	0	0	0	0	0	0	0	0	0	0	0	0	0	0	0	0	0	0	0	0	0	0	0	0	0	0	0	0	0	0	0	0	0	0
d__Eukaryota	k__Fungi	p__Glomeromycota	c__Glomeromycetes	o__unclassified_c__Glomeromycetes	f__unclassified_c__Glomeromycetes	g__unclassified_c__Glomeromycetes	s__unclassified_c__Glomeromycetes	OTU223	0	0	0	0	0	0	0	0	0	0	0	0	0	0	0	0	0	0	0	0	0	0	0	0	0	0	0	0	0	0	0	0	0	0	0	0	0	0	0	1	0
d__Eukaryota	k__Fungi	p__Glomeromycota	c__Glomeromycetes	o__unclassified_c__Glomeromycetes	f__unclassified_c__Glomeromycetes	g__unclassified_c__Glomeromycetes	s__unclassified_c__Glomeromycetes	OTU222	0	0	0	0	0	0	0	0	0	0	0	0	0	0	0	0	0	0	0	0	0	0	0	0	0	0	0	0	0	0	0	0	0	0	0	0	0	0	0	0	6
d__Eukaryota	k__Fungi	p__Glomeromycota	c__Glomeromycetes	o__unclassified_c__Glomeromycetes	f__unclassified_c__Glomeromycetes	g__unclassified_c__Glomeromycetes	s__unclassified_c__Glomeromycetes	OTU84	1	0	0	0	10	25	0	0	4	0	1	0	0	0	0	0	0	0	0	1	0	0	0	0	21	0	0	0	0	0	0	0	0	4	1	0	0	0	0	0	0
d__Eukaryota	k__Fungi	p__Glomeromycota	c__Glomeromycetes	o__Glomerales	f__Glomeraceae	g__Glomus_f__Glomeraceae	s__unclassified_g__Glomus_f__Glomeraceae	OTU735	0	0	0	0	0	0	0	0	0	0	1	0	0	0	0	0	0	0	0	0	0	0	0	0	0	0	0	0	3	0	0	0	0	0	0	0	0	0	0	0	0
d__Eukaryota	k__Fungi	p__Glomeromycota	c__Glomeromycetes	o__unclassified_c__Glomeromycetes	f__unclassified_c__Glomeromycetes	g__unclassified_c__Glomeromycetes	s__unclassified_c__Glomeromycetes	OTU227	0	0	0	0	0	0	0	0	0	0	0	0	0	0	0	0	0	0	0	0	0	0	0	0	0	0	0	0	0	0	0	0	0	0	0	0	0	0	0	0	2
d__Eukaryota	k__Fungi	p__Glomeromycota	c__Glomeromycetes	o__unclassified_c__Glomeromycetes	f__unclassified_c__Glomeromycetes	g__unclassified_c__Glomeromycetes	s__unclassified_c__Glomeromycetes	OTU226	0	0	0	0	0	0	0	0	0	0	0	0	0	0	0	0	0	0	0	0	0	0	0	0	0	0	0	0	0	0	0	0	0	0	0	0	0	0	0	0	46
d__Eukaryota	k__Fungi	p__Glomeromycota	c__Glomeromycetes	o__unclassified_c__Glomeromycetes	f__unclassified_c__Glomeromycetes	g__unclassified_c__Glomeromycetes	s__unclassified_c__Glomeromycetes	OTU224	0	0	0	0	0	0	0	0	0	0	0	0	0	0	0	0	0	0	0	0	0	0	0	0	0	0	0	0	0	0	0	0	0	0	0	0	0	0	0	0	1
d__Eukaryota	k__Fungi	p__Glomeromycota	c__Glomeromycetes	o__unclassified_c__Glomeromycetes	f__unclassified_c__Glomeromycetes	g__unclassified_c__Glomeromycetes	s__unclassified_c__Glomeromycetes	OTU142	0	0	0	0	0	0	0	0	0	0	0	0	0	0	0	0	0	0	0	0	0	0	0	0	0	0	0	0	0	0	0	0	0	0	0	0	169	0	0	0	0
d__Eukaryota	k__Fungi	p__Glomeromycota	c__Glomeromycetes	o__unclassified_c__Glomeromycetes	f__unclassified_c__Glomeromycetes	g__unclassified_c__Glomeromycetes	s__unclassified_c__Glomeromycetes	OTU599	0	0	0	0	0	0	0	0	0	0	0	0	0	0	0	0	0	0	0	0	0	0	0	0	0	0	0	0	0	0	0	0	0	0	0	0	0	0	0	0	0
d__Eukaryota	k__Fungi	p__Glomeromycota	c__Glomeromycetes	o__unclassified_c__Glomeromycetes	f__unclassified_c__Glomeromycetes	g__unclassified_c__Glomeromycetes	s__unclassified_c__Glomeromycetes	OTU229	0	0	0	0	0	0	0	0	0	0	0	0	0	0	0	0	0	0	0	0	0	0	0	0	0	0	0	0	0	0	0	0	0	0	0	0	0	0	0	2	4
d__Eukaryota	k__Fungi	p__Glomeromycota	c__Glomeromycetes	o__unclassified_c__Glomeromycetes	f__unclassified_c__Glomeromycetes	g__unclassified_c__Glomeromycetes	s__unclassified_c__Glomeromycetes	OTU228	0	0	0	0	0	0	0	0	0	0	0	0	0	0	0	0	0	1	0	0	0	0	0	0	0	0	0	0	0	0	0	0	0	0	0	0	0	0	0	0	1
d__Eukaryota	k__Fungi	p__Glomeromycota	c__Glomeromycetes	o__unclassified_c__Glomeromycetes	f__unclassified_c__Glomeromycetes	g__unclassified_c__Glomeromycetes	s__unclassified_c__Glomeromycetes	OTU146	0	0	0	0	0	0	0	0	0	0	0	0	0	0	0	0	0	0	0	0	0	0	0	0	0	0	0	0	0	0	0	0	0	0	0	0	4	0	0	0	0
d__Eukaryota	k__Fungi	p__Glomeromycota	c__Glomeromycetes	o__unclassified_c__Glomeromycetes	f__unclassified_c__Glomeromycetes	g__unclassified_c__Glomeromycetes	s__unclassified_c__Glomeromycetes	OTU147	0	0	0	0	0	0	0	0	0	0	0	1	0	0	0	0	0	0	0	0	0	0	0	0	0	0	0	0	0	0	0	0	0	0	0	0	0	0	0	0	0
d__Eukaryota	k__Fungi	p__Glomeromycota	c__Glomeromycetes	o__unclassified_c__Glomeromycetes	f__unclassified_c__Glomeromycetes	g__unclassified_c__Glomeromycetes	s__unclassified_c__Glomeromycetes	OTU145	0	0	0	0	0	0	0	0	0	0	0	0	0	0	0	0	0	0	0	0	0	0	0	0	0	0	0	0	0	0	0	0	0	0	0	0	8	0	0	0	0
d__Eukaryota	k__Fungi	p__Glomeromycota	c__Glomeromycetes	o__Glomerales	f__Glomeraceae	g__Glomus_f__Glomeraceae	s__unclassified_g__Glomus_f__Glomeraceae	OTU137	0	0	0	0	0	0	0	0	0	0	0	0	0	0	0	0	0	0	0	0	0	0	0	0	0	0	0	0	0	0	0	0	0	0	0	0	1	0	0	0	0
d__Eukaryota	k__Fungi	p__Glomeromycota	c__Glomeromycetes	o__Glomerales	f__Glomeraceae	g__Glomus_f__Glomeraceae	s__unclassified_g__Glomus_f__Glomeraceae	OTU100	6	0	6	24	60	27	58	2	30	6	9	1	30	15	3	2	12	2	0	2	10	0	0	24	27	19	5	1	30	59	0	0	0	2	24	8	0	15	19	0	0
d__Eukaryota	k__Fungi	p__Glomeromycota	c__Glomeromycetes	o__Diversisporales	f__unclassified_o__Diversisporales	g__unclassified_o__Diversisporales	s__unclassified_o__Diversisporales	OTU235	0	0	0	0	0	0	0	0	0	0	0	0	0	0	0	0	0	0	0	0	0	0	0	0	0	0	0	0	0	0	0	0	0	0	0	0	0	0	0	0	0
d__Eukaryota	k__Fungi	p__Glomeromycota	c__Glomeromycetes	o__Glomerales	f__Glomeraceae	g__Glomus_f__Glomeraceae	s__Glomus-Glo7-VTX00214	OTU292	0	0	0	0	0	0	48	0	33	11	20	26	0	0	0	0	51	69	0	0	0	0	0	0	4	35	30	0	184	0	45	0	0	558	40	19	0	0	0	13	0
d__Eukaryota	k__Fungi	p__Glomeromycota	c__Glomeromycetes	o__Glomerales	f__Glomeraceae	g__Glomus_f__Glomeraceae	s__Glomus-Yamato08-A1-VTX00100	OTU892	0	0	3	0	0	1	0	0	0	1	0	0	0	0	97	1	0	0	0	2	0	0	0	0	1	0	0	1	1	0	0	0	0	1	0	0	0	0	0	0	0
d__Eukaryota	k__Fungi	p__Glomeromycota	c__Glomeromycetes	o__Glomerales	f__Glomeraceae	g__Glomus_f__Glomeraceae	s__unclassified_g__Glomus_f__Glomeraceae	OTU699	0	0	3	0	0	0	1	0	4	0	0	0	0	15	0	0	0	0	0	0	0	0	0	0	0	2	1	0	4	2	0	0	0	0	0	0	0	0	13	0	0
d__Eukaryota	k__Fungi	p__Glomeromycota	c__Glomeromycetes	o__Glomerales	f__Glomeraceae	g__Glomus_f__Glomeraceae	s__unclassified_g__Glomus_f__Glomeraceae	OTU725	68	1	102	1	1	24	123	35	46	2	9	0	4	22	0	11	46	1	7	9	0	20	6	38	24	31	22	1	34	20	30	0	14	85	42	4	6	0	83	1	1
d__Eukaryota	k__Fungi	p__Glomeromycota	c__Glomeromycetes	o__Glomerales	f__Glomeraceae	g__Glomus_f__Glomeraceae	s__unclassified_g__Glomus_f__Glomeraceae	OTU724	7	0	3	0	16	33	0	0	5	1	1	1	0	0	0	0	0	12	0	0	1	0	0	0	23	12	0	0	0	0	0	0	0	4	1	0	0	3	0	0	0
d__Eukaryota	k__Fungi	p__Glomeromycota	c__Glomeromycetes	o__Glomerales	f__Glomeraceae	g__Glomus_f__Glomeraceae	s__unclassified_g__Glomus_f__Glomeraceae	OTU722	0	0	2	0	0	0	1	0	3	0	1	0	0	68	0	0	0	0	0	0	0	0	0	0	0	1	0	13	11	0	0	0	0	0	0	0	0	1	9	1	0
d__Eukaryota	k__Fungi	p__Glomeromycota	c__Glomeromycetes	o__Paraglomerales	f__Paraglomeraceae	g__Paraglomus	s__unclassified_g__Paraglomus	OTU388	0	0	0	0	0	0	0	0	0	0	0	0	0	0	0	0	0	0	0	0	0	0	0	0	0	0	0	0	0	0	0	0	0	0	0	0	0	0	0	0	0
d__Eukaryota	k__Fungi	p__Glomeromycota	c__Glomeromycetes	o__unclassified_c__Glomeromycetes	f__unclassified_c__Glomeromycetes	g__unclassified_c__Glomeromycetes	s__unclassified_c__Glomeromycetes	OTU818	0	0	0	0	0	0	0	0	0	0	0	0	0	0	0	0	0	0	0	0	0	0	0	1	0	0	0	0	1	1	0	0	0	0	0	0	0	0	0	0	0
d__Eukaryota	k__Fungi	p__Glomeromycota	c__Glomeromycetes	o__unclassified_c__Glomeromycetes	f__unclassified_c__Glomeromycetes	g__unclassified_c__Glomeromycetes	s__unclassified_c__Glomeromycetes	OTU490	0	0	0	0	0	0	0	0	0	0	0	0	0	0	0	0	0	0	0	0	0	0	0	0	0	0	0	0	0	0	0	0	0	0	0	0	0	0	0	0	0
d__Eukaryota	k__Fungi	p__Glomeromycota	c__Glomeromycetes	o__Glomerales	f__Glomeraceae	g__Glomus_f__Glomeraceae	s__Glomus-group-B-Glomus-Glo58-VTX00225	OTU19	0	0	0	0	0	1	0	0	0	4	3	0	4	0	0	0	0	0	1	0	0	0	0	0	0	1	0	0	0	16	0	0	0	0	21	11	0	0	0	0	0
d__Eukaryota	k__Fungi	p__Glomeromycota	c__Glomeromycetes	o__Glomerales	f__Glomeraceae	g__Glomus_f__Glomeraceae	s__Glomus-viscosum-VTX00063	OTU678	0	0	0	0	0	0	0	0	0	0	0	0	0	0	0	1	1	0	0	0	0	0	0	0	0	0	0	1	0	0	0	0	0	0	1	0	0	0	0	0	0
d__Eukaryota	k__Fungi	p__Glomeromycota	c__Glomeromycetes	o__Glomerales	f__Glomeraceae	g__Glomus_f__Glomeraceae	s__unclassified_g__Glomus_f__Glomeraceae	OTU319	0	0	9	0	0	0	18	5	10	0	0	0	0	3	0	15	1	6	1	2	0	0	0	1	0	0	13	0	0	4	0	0	0	0	5	0	0	2	9	0	0
d__Eukaryota	k__Fungi	p__Glomeromycota	c__Glomeromycetes	o__Glomerales	f__Glomeraceae	g__Glomus_f__Glomeraceae	s__Glomus-sp.-VTX00256	OTU939	0	0	0	0	0	0	8	0	0	0	0	0	0	0	0	0	0	0	0	0	0	0	0	0	0	0	0	0	0	0	0	0	0	0	0	0	0	0	0	0	0
d__Eukaryota	k__Fungi	p__Glomeromycota	c__Glomeromycetes	o__Glomerales	f__Glomeraceae	g__Glomus_f__Glomeraceae	s__unclassified_g__Glomus_f__Glomeraceae	OTU640	0	0	0	0	0	0	0	0	1	0	0	0	0	27	0	0	0	0	0	0	0	0	0	0	0	0	0	2	0	0	0	0	0	0	0	0	0	0	0	1	0
d__Eukaryota	k__Fungi	p__Glomeromycota	c__Glomeromycetes	o__Glomerales	f__Glomeraceae	g__Glomus_f__Glomeraceae	s__unclassified_g__Glomus_f__Glomeraceae	OTU641	0	0	0	0	0	0	1	0	0	0	0	0	0	0	0	0	0	0	0	0	0	0	0	0	0	0	1	0	1	1	0	0	0	0	0	0	0	0	0	0	0
d__Eukaryota	k__Fungi	p__Glomeromycota	c__Glomeromycetes	o__Glomerales	f__Glomeraceae	g__Glomus_f__Glomeraceae	s__unclassified_g__Glomus_f__Glomeraceae	OTU310	0	0	1	3	0	0	14	2	10	0	0	1	0	0	0	5	1	0	0	0	0	0	0	3	1	0	6	0	3	0	0	0	0	0	1	1	0	0	19	0	0
d__Eukaryota	k__Fungi	p__Glomeromycota	c__Glomeromycetes	o__Glomerales	f__Glomeraceae	g__Glomus_f__Glomeraceae	s__unclassified_g__Glomus_f__Glomeraceae	OTU647	0	0	0	0	0	0	0	0	0	0	0	2	0	1	0	4	3	0	1	1	0	0	0	118	0	0	0	0	0	7	0	0	0	0	0	0	0	0	0	0	0
d__Eukaryota	k__Fungi	p__Glomeromycota	c__Glomeromycetes	o__Glomerales	f__Glomeraceae	g__Glomus_f__Glomeraceae	s__unclassified_g__Glomus_f__Glomeraceae	OTU312	0	0	0	0	0	0	8	0	0	0	0	0	0	0	0	0	6	0	0	0	0	0	0	0	1	0	5	0	4	0	0	0	0	0	4	0	0	0	4	0	0
d__Eukaryota	k__Fungi	p__Glomeromycota	c__Glomeromycetes	o__unclassified_c__Glomeromycetes	f__unclassified_c__Glomeromycetes	g__unclassified_c__Glomeromycetes	s__unclassified_c__Glomeromycetes	OTU174	0	0	0	0	0	0	0	0	0	0	0	0	0	0	0	0	0	0	0	0	0	0	0	0	0	0	0	0	0	0	0	0	0	0	0	0	0	0	0	0	3
d__Eukaryota	k__Fungi	p__Glomeromycota	c__Glomeromycetes	o__unclassified_c__Glomeromycetes	f__unclassified_c__Glomeromycetes	g__unclassified_c__Glomeromycetes	s__unclassified_c__Glomeromycetes	OTU447	0	0	0	0	0	0	0	0	0	0	0	0	0	0	0	0	0	0	0	0	0	0	0	0	0	0	0	0	0	0	0	0	0	0	0	0	0	0	0	0	0
d__Eukaryota	k__Fungi	p__Glomeromycota	c__Glomeromycetes	o__unclassified_c__Glomeromycetes	f__unclassified_c__Glomeromycetes	g__unclassified_c__Glomeromycetes	s__unclassified_c__Glomeromycetes	OTU446	0	0	0	0	0	0	0	0	0	0	0	0	0	0	0	0	0	0	0	0	0	0	0	0	0	0	0	0	0	0	0	0	0	0	0	0	0	0	0	0	0
d__Eukaryota	k__Fungi	p__Glomeromycota	c__Glomeromycetes	o__unclassified_c__Glomeromycetes	f__unclassified_c__Glomeromycetes	g__unclassified_c__Glomeromycetes	s__unclassified_c__Glomeromycetes	OTU445	0	0	0	0	0	0	0	0	0	0	0	0	0	0	0	0	0	0	0	0	0	0	0	0	0	0	0	0	0	0	0	0	0	0	0	0	0	0	0	0	0
d__Eukaryota	k__Fungi	p__Glomeromycota	c__Glomeromycetes	o__unclassified_c__Glomeromycetes	f__unclassified_c__Glomeromycetes	g__unclassified_c__Glomeromycetes	s__unclassified_c__Glomeromycetes	OTU444	0	0	0	0	0	0	0	0	0	0	0	0	0	0	0	0	0	0	0	0	0	0	0	0	0	0	0	0	0	0	0	0	0	0	0	0	0	0	0	0	0
d__Eukaryota	k__Fungi	p__Glomeromycota	c__Glomeromycetes	o__unclassified_c__Glomeromycetes	f__unclassified_c__Glomeromycetes	g__unclassified_c__Glomeromycetes	s__unclassified_c__Glomeromycetes	OTU443	0	0	0	0	0	0	0	0	0	0	0	0	0	0	0	0	0	0	0	0	0	0	0	0	0	0	0	0	0	0	0	0	0	0	0	0	0	0	0	0	0
d__Eukaryota	k__Fungi	p__Glomeromycota	c__Glomeromycetes	o__unclassified_c__Glomeromycetes	f__unclassified_c__Glomeromycetes	g__unclassified_c__Glomeromycetes	s__unclassified_c__Glomeromycetes	OTU442	0	0	0	0	0	0	0	0	0	0	0	0	0	0	0	0	0	0	0	0	0	0	0	0	0	0	0	0	0	0	0	0	0	0	0	0	0	0	0	0	0
d__Eukaryota	k__Fungi	p__Glomeromycota	c__Glomeromycetes	o__unclassified_c__Glomeromycetes	f__unclassified_c__Glomeromycetes	g__unclassified_c__Glomeromycetes	s__unclassified_c__Glomeromycetes	OTU441	0	0	0	0	0	0	0	0	0	0	0	0	0	0	0	0	0	0	0	0	0	0	0	0	0	0	0	0	0	0	0	0	0	0	0	0	0	0	0	0	0
d__Eukaryota	k__Fungi	p__Glomeromycota	c__Glomeromycetes	o__unclassified_c__Glomeromycetes	f__unclassified_c__Glomeromycetes	g__unclassified_c__Glomeromycetes	s__unclassified_c__Glomeromycetes	OTU440	0	0	0	0	0	0	0	0	0	0	0	0	0	0	0	0	0	0	0	0	0	0	0	0	0	0	0	0	0	0	0	0	0	0	0	0	0	0	0	0	0
d__Eukaryota	k__Fungi	p__Glomeromycota	c__Glomeromycetes	o__unclassified_c__Glomeromycetes	f__unclassified_c__Glomeromycetes	g__unclassified_c__Glomeromycetes	s__unclassified_c__Glomeromycetes	OTU611	0	0	0	0	0	0	0	0	0	0	0	30	0	0	0	0	0	0	0	0	0	0	0	0	0	0	0	0	0	0	0	0	0	0	0	0	0	0	0	0	0
d__Eukaryota	k__Fungi	p__Glomeromycota	c__Glomeromycetes	o__unclassified_c__Glomeromycetes	f__unclassified_c__Glomeromycetes	g__unclassified_c__Glomeromycetes	s__unclassified_c__Glomeromycetes	OTU449	0	0	0	0	0	0	0	0	0	0	0	0	0	0	0	0	0	0	0	0	0	0	0	0	0	0	0	0	0	0	0	0	0	0	0	0	0	0	0	0	0
d__Eukaryota	k__Fungi	p__Glomeromycota	c__Glomeromycetes	o__unclassified_c__Glomeromycetes	f__unclassified_c__Glomeromycetes	g__unclassified_c__Glomeromycetes	s__unclassified_c__Glomeromycetes	OTU448	0	0	0	0	0	0	0	0	0	0	0	0	0	0	0	0	0	0	0	0	0	0	0	0	0	0	0	0	0	0	0	0	0	0	0	0	0	0	0	0	0
d__Eukaryota	k__Fungi	p__Glomeromycota	c__Glomeromycetes	o__unclassified_c__Glomeromycetes	f__unclassified_c__Glomeromycetes	g__unclassified_c__Glomeromycetes	s__unclassified_c__Glomeromycetes	OTU64	0	0	0	0	0	0	0	0	0	0	0	0	0	0	0	0	0	2	0	0	0	0	0	0	0	0	0	0	0	0	0	0	0	0	0	0	0	0	0	0	0
d__Eukaryota	k__Fungi	p__Glomeromycota	c__Glomeromycetes	o__unclassified_c__Glomeromycetes	f__unclassified_c__Glomeromycetes	g__unclassified_c__Glomeromycetes	s__unclassified_c__Glomeromycetes	OTU65	0	0	0	0	0	0	0	0	0	0	0	0	0	0	0	0	0	1	0	0	0	0	0	0	0	0	0	0	0	0	0	0	0	0	0	0	0	0	0	0	0
d__Eukaryota	k__Fungi	p__Glomeromycota	c__Glomeromycetes	o__unclassified_c__Glomeromycetes	f__unclassified_c__Glomeromycetes	g__unclassified_c__Glomeromycetes	s__unclassified_c__Glomeromycetes	OTU66	0	0	0	0	0	0	0	0	0	0	0	0	0	0	0	0	0	1	0	0	0	0	0	0	0	0	0	0	0	0	0	0	0	0	0	0	0	0	0	9	0
d__Eukaryota	k__Fungi	p__Glomeromycota	c__Glomeromycetes	o__unclassified_c__Glomeromycetes	f__unclassified_c__Glomeromycetes	g__unclassified_c__Glomeromycetes	s__unclassified_c__Glomeromycetes	OTU67	0	0	0	0	0	0	0	0	0	0	0	0	0	0	0	0	0	1	0	0	0	0	0	0	0	0	0	0	0	0	0	0	0	0	0	0	0	0	0	0	0
d__Eukaryota	k__Fungi	p__Glomeromycota	c__Glomeromycetes	o__Glomerales	f__Glomeraceae	g__Glomus_f__Glomeraceae	s__Glomus-MO-G18-VTX00064	OTU811	0	0	0	10	0	0	0	0	0	0	0	0	0	0	0	0	0	0	0	0	0	0	0	0	0	0	0	0	45	0	0	0	0	0	0	0	0	0	0	0	0
d__Eukaryota	k__Fungi	p__Glomeromycota	c__Glomeromycetes	o__unclassified_c__Glomeromycetes	f__unclassified_c__Glomeromycetes	g__unclassified_c__Glomeromycetes	s__unclassified_c__Glomeromycetes	OTU61	0	0	0	0	0	0	0	0	0	0	0	0	0	0	0	0	0	1	0	0	0	0	0	0	0	0	0	0	0	0	0	0	0	0	0	0	0	0	0	0	0
d__Eukaryota	k__Fungi	p__Glomeromycota	c__Glomeromycetes	o__unclassified_c__Glomeromycetes	f__unclassified_c__Glomeromycetes	g__unclassified_c__Glomeromycetes	s__unclassified_c__Glomeromycetes	OTU62	0	0	0	0	0	0	0	0	0	0	0	0	0	0	0	0	0	1	0	0	0	0	0	0	0	0	0	0	0	0	0	0	0	0	0	0	0	0	0	0	0
d__Eukaryota	k__Fungi	p__Glomeromycota	c__Glomeromycetes	o__unclassified_c__Glomeromycetes	f__unclassified_c__Glomeromycetes	g__unclassified_c__Glomeromycetes	s__unclassified_c__Glomeromycetes	OTU63	0	0	0	0	0	0	0	0	0	0	0	0	0	0	0	0	0	1	0	0	0	0	0	0	0	0	0	0	0	0	0	0	0	0	0	0	0	0	0	0	1
d__Eukaryota	k__Fungi	p__Glomeromycota	c__Glomeromycetes	o__Glomerales	f__Glomeraceae	g__Glomus_f__Glomeraceae	s__unclassified_g__Glomus_f__Glomeraceae	OTU859	0	0	0	0	0	0	0	0	0	0	0	0	0	0	0	0	0	0	0	0	0	0	0	0	0	0	0	0	0	0	0	0	0	0	0	0	0	0	0	0	0
d__Eukaryota	k__Fungi	p__Glomeromycota	c__Glomeromycetes	o__Glomerales	f__Glomeraceae	g__Glomus_f__Glomeraceae	s__unclassified_g__Glomus_f__Glomeraceae	OTU851	0	0	0	0	0	0	0	0	0	0	0	0	0	0	0	0	0	0	0	0	0	0	0	0	0	0	49	0	0	0	0	0	0	0	0	0	0	0	0	0	0
d__Eukaryota	k__Fungi	p__Glomeromycota	c__Glomeromycetes	o__Glomerales	f__Glomeraceae	g__Glomus_f__Glomeraceae	s__unclassified_g__Glomus_f__Glomeraceae	OTU856	45	0	194	2007	676	755	854	258	432	127	104	267	119	101	432	65	616	1047	0	200	55	0	0	256	849	147	237	95	283	872	295	0	228	26	494	95	52	215	374	15	295
d__Eukaryota	k__Fungi	p__Glomeromycota	c__Glomeromycetes	o__Diversisporales	f__Gigasporaceae	g__Scutellospora	s__unclassified_g__Scutellospora	OTU778	4	0	0	3	0	0	0	0	3	1	1	1	0	0	0	0	0	0	0	0	0	0	0	0	0	0	0	0	0	2	0	0	0	0	0	0	0	0	0	0	0
d__Eukaryota	k__Fungi	p__Glomeromycota	c__Glomeromycetes	o__unclassified_c__Glomeromycetes	f__unclassified_c__Glomeromycetes	g__unclassified_c__Glomeromycetes	s__unclassified_c__Glomeromycetes	OTU432	0	0	0	0	0	0	0	0	0	0	0	0	0	0	0	0	0	0	0	0	0	0	0	0	0	0	0	0	0	0	0	0	0	0	0	0	0	0	0	0	0
d__Eukaryota	k__Fungi	p__Glomeromycota	c__Glomeromycetes	o__unclassified_c__Glomeromycetes	f__unclassified_c__Glomeromycetes	g__unclassified_c__Glomeromycetes	s__unclassified_c__Glomeromycetes	OTU430	0	0	0	0	0	0	0	0	0	0	0	0	0	0	0	0	0	0	0	0	0	0	0	0	0	0	0	0	0	0	0	0	0	0	0	0	0	0	0	0	0
d__Eukaryota	k__Fungi	p__Glomeromycota	c__Glomeromycetes	o__unclassified_c__Glomeromycetes	f__unclassified_c__Glomeromycetes	g__unclassified_c__Glomeromycetes	s__unclassified_c__Glomeromycetes	OTU431	0	0	0	0	0	0	0	0	0	0	0	0	0	0	0	0	0	0	0	0	0	0	0	0	0	0	0	0	0	0	0	0	0	0	0	0	0	0	0	0	0
d__Eukaryota	k__Fungi	p__Glomeromycota	c__Glomeromycetes	o__Glomerales	f__Glomeraceae	g__Glomus_f__Glomeraceae	s__Glomus-MO-G23-VTX00222	OTU659	0	0	0	0	0	0	0	0	0	0	0	0	0	0	0	0	0	0	0	0	0	0	0	0	0	0	0	0	0	0	0	0	0	0	0	0	0	0	0	0	0
d__Eukaryota	k__Fungi	p__Glomeromycota	c__Glomeromycetes	o__unclassified_c__Glomeromycetes	f__unclassified_c__Glomeromycetes	g__unclassified_c__Glomeromycetes	s__unclassified_c__Glomeromycetes	OTU437	0	0	0	0	0	0	0	0	0	0	0	0	0	0	0	0	0	0	0	0	0	0	0	0	0	0	0	0	0	0	0	0	0	0	0	0	0	0	0	0	0
d__Eukaryota	k__Fungi	p__Glomeromycota	c__Glomeromycetes	o__Glomerales	f__Glomeraceae	g__Glomus_f__Glomeraceae	s__Glomus-sp.-VTX00257	OTU760	0	0	0	0	0	0	0	0	0	0	0	0	0	0	0	0	0	0	0	0	0	0	0	2	0	0	0	0	0	0	0	0	0	0	0	0	0	0	0	0	0
d__Eukaryota	k__Fungi	p__Glomeromycota	c__Glomeromycetes	o__unclassified_c__Glomeromycetes	f__unclassified_c__Glomeromycetes	g__unclassified_c__Glomeromycetes	s__unclassified_c__Glomeromycetes	OTU435	0	0	0	0	0	0	0	0	0	0	0	0	0	0	0	0	0	0	0	0	0	0	0	0	0	0	0	0	0	0	0	0	0	0	0	0	0	0	0	0	0
d__Eukaryota	k__Fungi	p__Glomeromycota	c__Glomeromycetes	o__Glomerales	f__Glomeraceae	g__Glomus_f__Glomeraceae	s__unclassified_g__Glomus_f__Glomeraceae	OTU624	0	0	0	0	0	0	0	0	5	0	0	0	0	0	0	1	0	0	0	0	0	0	0	0	0	0	1	0	0	0	0	0	0	0	0	0	0	0	0	0	0
d__Eukaryota	k__Fungi	p__Glomeromycota	c__Glomeromycetes	o__Archaeosporales	f__Archaeosporaceae	g__Archaeospora	s__Archaeospora-trappei-VTX00245	OTU638	0	0	0	0	0	0	0	0	0	0	0	0	0	0	0	0	0	0	0	0	0	0	0	0	0	0	0	0	0	0	0	0	0	0	0	0	0	0	0	0	0
d__Eukaryota	k__Fungi	p__Glomeromycota	c__Glomeromycetes	o__Glomerales	f__Glomeraceae	g__Glomus_f__Glomeraceae	s__Glomus-Wirsel-OTU6-VTX00202	OTU840	0	0	0	0	0	12	0	0	0	2	0	5	0	0	0	0	0	0	0	0	0	0	0	0	0	0	0	0	0	100	0	0	0	0	0	0	3	6	0	3	0
d__Eukaryota	k__Fungi	p__Glomeromycota	c__Glomeromycetes	o__unclassified_c__Glomeromycetes	f__unclassified_c__Glomeromycetes	g__unclassified_c__Glomeromycetes	s__unclassified_c__Glomeromycetes	OTU173	0	0	0	0	0	0	0	0	0	0	0	0	0	0	0	0	0	0	0	0	0	0	0	0	0	0	0	0	0	0	0	0	0	0	0	0	0	0	0	2	0
d__Eukaryota	k__Fungi	p__Glomeromycota	c__Glomeromycetes	o__Glomerales	f__Glomeraceae	g__Glomus_f__Glomeraceae	s__unclassified_g__Glomus_f__Glomeraceae	OTU76	133	3	26	2	9	93	47	282	255	23	41	31	18	33	0	63	2	2	2	3	1	329	5	77	53	18	2	12	141	5	3	35	32	122	242	11	28	1	273	50	78
d__Eukaryota	k__Fungi	p__Glomeromycota	c__Glomeromycetes	o__Glomerales	f__Glomeraceae	g__Glomus_f__Glomeraceae	s__unclassified_g__Glomus_f__Glomeraceae	OTU77	0	0	4	0	0	0	0	4	1	1	0	0	0	0	0	1	2	0	1	2	0	2	9	0	0	0	1	0	1	0	0	1	0	0	1	0	0	0	0	0	0
d__Eukaryota	k__Fungi	p__Glomeromycota	c__Glomeromycetes	o__Archaeosporales	f__unclassified_o__Archaeosporales	g__unclassified_o__Archaeosporales	s__unclassified_o__Archaeosporales	OTU140	0	0	0	0	0	0	0	0	0	0	0	35	0	0	0	0	0	0	0	0	0	0	0	0	0	0	0	0	0	0	0	0	0	0	0	0	181	0	0	0	0
d__Eukaryota	k__Fungi	p__Glomeromycota	c__Glomeromycetes	o__Glomerales	f__Glomeraceae	g__Glomus_f__Glomeraceae	s__unclassified_g__Glomus_f__Glomeraceae	OTU73	0	0	0	0	0	0	0	0	0	0	0	0	0	0	0	0	1	0	50	0	0	0	0	0	0	0	0	0	0	0	0	0	0	0	0	0	0	0	0	0	0
d__Eukaryota	k__Fungi	p__Glomeromycota	c__Glomeromycetes	o__unclassified_c__Glomeromycetes	f__unclassified_c__Glomeromycetes	g__unclassified_c__Glomeromycetes	s__unclassified_c__Glomeromycetes	OTU533	0	0	0	0	0	0	0	0	0	0	0	0	0	0	0	0	0	0	0	0	0	0	0	0	0	0	0	0	0	0	0	0	0	0	0	0	0	0	0	0	0
d__Eukaryota	k__Fungi	p__Glomeromycota	c__Glomeromycetes	o__Glomerales	f__Glomeraceae	g__Glomus_f__Glomeraceae	s__Glomus-sp.-VTX00304	OTU47	0	0	0	0	0	0	2	5	0	0	0	0	0	0	0	0	0	0	1	0	0	0	0	0	0	0	0	0	0	2	0	31	0	0	0	0	0	0	0	0	0
d__Eukaryota	k__Fungi	p__Glomeromycota	c__Glomeromycetes	o__unclassified_c__Glomeromycetes	f__unclassified_c__Glomeromycetes	g__unclassified_c__Glomeromycetes	s__unclassified_c__Glomeromycetes	OTU531	0	0	0	0	0	0	0	0	0	0	0	0	0	0	0	0	0	0	0	0	0	0	0	0	0	0	0	0	0	0	0	0	0	0	0	0	0	0	0	0	0
d__Eukaryota	k__Fungi	p__Glomeromycota	c__Glomeromycetes	o__unclassified_c__Glomeromycetes	f__unclassified_c__Glomeromycetes	g__unclassified_c__Glomeromycetes	s__unclassified_c__Glomeromycetes	OTU530	0	0	0	0	0	0	0	0	0	0	0	0	0	0	0	0	0	0	0	0	0	0	0	0	0	0	0	0	0	0	0	0	0	0	0	0	0	0	0	0	0
d__Eukaryota	k__Fungi	p__Glomeromycota	c__Glomeromycetes	o__unclassified_c__Glomeromycetes	f__unclassified_c__Glomeromycetes	g__unclassified_c__Glomeromycetes	s__unclassified_c__Glomeromycetes	OTU537	0	0	0	0	0	0	0	0	0	0	0	0	0	0	0	0	0	0	0	0	0	0	0	0	0	0	0	0	0	0	0	0	0	0	0	0	0	0	0	0	0
d__Eukaryota	k__Fungi	p__Glomeromycota	c__Glomeromycetes	o__Glomerales	f__Glomeraceae	g__Glomus_f__Glomeraceae	s__unclassified_g__Glomus_f__Glomeraceae	OTU78	5	0	103	0	0	4	278	552	92	52	55	152	0	0	1	28	951	14	862	77	0	0	421	0	1	8	345	0	0	0	34	0	0	0	132	45	1	11	136	6	6
d__Eukaryota	k__Fungi	p__Glomeromycota	c__Glomeromycetes	o__Glomerales	f__Glomeraceae	g__Glomus_f__Glomeraceae	s__unclassified_g__Glomus_f__Glomeraceae	OTU912	0	0	0	0	0	0	0	0	0	0	0	0	0	0	0	0	0	0	0	0	0	0	0	0	0	0	0	0	0	0	0	0	0	0	0	0	0	0	0	0	0
d__Eukaryota	k__Fungi	p__Glomeromycota	c__Glomeromycetes	o__Glomerales	f__Glomeraceae	g__Glomus_f__Glomeraceae	s__unclassified_g__Glomus_f__Glomeraceae	OTU913	88	0	189	16	0	35	24	0	48	78	114	14	12	0	112	27	1	1	0	23	0	0	0	64	156	0	18	70	59	121	0	0	0	472	63	42	0	45	178	0	0
d__Eukaryota	k__Fungi	p__Glomeromycota	c__Glomeromycetes	o__Glomerales	f__Glomeraceae	g__Glomus_f__Glomeraceae	s__unclassified_g__Glomus_f__Glomeraceae	OTU910	0	0	0	0	0	0	0	0	0	0	0	0	0	0	0	0	0	0	0	0	0	0	0	0	0	0	0	0	0	0	0	0	0	0	0	0	1	0	0	0	0
d__Eukaryota	k__Fungi	p__Glomeromycota	c__Glomeromycetes	o__Glomerales	f__Glomeraceae	g__Glomus_f__Glomeraceae	s__unclassified_g__Glomus_f__Glomeraceae	OTU916	0	0	0	0	0	0	0	0	0	0	0	0	0	0	0	0	0	0	0	0	0	0	0	0	0	0	0	0	0	0	0	0	0	0	0	0	0	0	0	0	0
d__Eukaryota	k__Fungi	p__Glomeromycota	c__Glomeromycetes	o__Glomerales	f__Glomeraceae	g__Glomus_f__Glomeraceae	s__unclassified_g__Glomus_f__Glomeraceae	OTU698	0	0	0	0	0	0	0	0	0	0	0	0	0	0	0	0	0	0	0	0	0	0	0	0	0	0	0	0	0	0	0	0	0	0	0	0	0	0	0	0	0
d__Eukaryota	k__Fungi	p__Glomeromycota	c__Glomeromycetes	o__Glomerales	f__Glomeraceae	g__Glomus_f__Glomeraceae	s__Glomus-MO-G14-VTX00083	OTU99	0	0	66	39	0	0	31	0	29	33	39	0	0	0	0	0	0	9	0	0	0	0	0	55	0	0	0	0	0	133	0	0	0	0	0	86	0	0	0	0	124
d__Eukaryota	k__Fungi	p__Glomeromycota	c__Glomeromycetes	o__Glomerales	f__Glomeraceae	g__Glomus_f__Glomeraceae	s__unclassified_g__Glomus_f__Glomeraceae	OTU915	0	0	0	0	0	0	0	0	0	0	0	0	0	0	0	0	0	0	0	0	0	0	0	0	0	0	0	0	0	0	0	0	0	0	0	0	0	0	0	0	0
d__Eukaryota	k__Fungi	p__Glomeromycota	c__Glomeromycetes	o__Glomerales	f__Glomeraceae	g__Glomus_f__Glomeraceae	s__unclassified_g__Glomus_f__Glomeraceae	OTU695	0	0	0	0	0	0	0	0	0	0	0	0	0	0	0	0	0	0	0	0	0	0	0	0	0	0	0	0	0	0	0	0	0	0	0	0	0	0	0	0	0
d__Eukaryota	k__Fungi	p__Glomeromycota	c__Glomeromycetes	o__Glomerales	f__Glomeraceae	g__Glomus_f__Glomeraceae	s__unclassified_g__Glomus_f__Glomeraceae	OTU918	1	34	3	0	0	0	6	25	1	8	10	1	23	7	0	31	3	0	5	15	2	68	2	10	17	5	10	7	2	15	43	79	0	0	18	17	0	1	5	0	0
d__Eukaryota	k__Fungi	p__Glomeromycota	c__Glomeromycetes	o__Glomerales	f__Glomeraceae	g__Glomus_f__Glomeraceae	s__unclassified_g__Glomus_f__Glomeraceae	OTU919	0	1	0	1	0	0	0	0	0	6	6	0	0	0	0	0	0	0	0	17	0	0	0	0	0	0	0	0	11	0	0	0	0	0	0	0	0	3	0	0	0
d__Eukaryota	k__Fungi	p__Glomeromycota	c__Glomeromycetes	o__Glomerales	f__Glomeraceae	g__Glomus_f__Glomeraceae	s__unclassified_g__Glomus_f__Glomeraceae	OTU690	0	0	0	0	0	0	0	0	1	0	0	0	0	0	0	0	0	0	0	0	0	0	0	0	0	0	0	0	0	0	5	0	0	0	0	0	0	0	0	0	0
d__Eukaryota	k__Fungi	p__Glomeromycota	c__Glomeromycetes	o__Glomerales	f__Glomeraceae	g__Glomus_f__Glomeraceae	s__unclassified_g__Glomus_f__Glomeraceae	OTU693	0	0	0	0	0	0	1	0	1	1	1	0	0	1	0	0	2	0	0	0	0	0	0	0	1	2	0	0	17	0	2	0	0	29	6	0	0	0	1	0	0
d__Eukaryota	k__Fungi	p__Glomeromycota	c__Glomeromycetes	o__Glomerales	f__Glomeraceae	g__Glomus_f__Glomeraceae	s__unclassified_g__Glomus_f__Glomeraceae	OTU692	1	0	3	0	0	0	0	0	0	0	1	0	0	0	0	0	0	0	0	1	0	0	0	2	2	0	0	0	1	1	0	0	0	1	0	2	0	0	1	0	0
d__Eukaryota	k__Fungi	p__Glomeromycota	c__Glomeromycetes	o__Glomerales	f__Glomeraceae	g__Glomus_f__Glomeraceae	s__Glomus-MO-G3-VTX00113	OTU657	0	0	0	0	0	0	0	0	0	2	1	0	0	0	0	1	4	0	27	6	0	36	10	6	0	0	8	0	0	2	1	0	0	0	0	1	0	0	0	0	0
d__Eukaryota	k__Fungi	p__Glomeromycota	c__Glomeromycetes	o__unclassified_c__Glomeromycetes	f__unclassified_c__Glomeromycetes	g__unclassified_c__Glomeromycetes	s__unclassified_c__Glomeromycetes	OTU197	0	0	0	0	0	0	0	0	0	0	0	0	0	0	0	0	0	0	0	0	0	0	0	0	0	0	0	0	0	0	0	0	0	0	0	0	0	0	0	0	1
d__Eukaryota	k__Fungi	p__Glomeromycota	c__Glomeromycetes	o__Glomerales	f__Glomeraceae	g__Glomus_f__Glomeraceae	s__Glomus-Wirsel-OTU6-VTX00202	OTU291	0	0	0	0	0	0	0	0	0	0	0	0	0	0	0	0	0	0	0	0	0	0	0	0	0	0	0	0	0	6	0	0	0	0	0	0	0	0	0	0	0
d__Eukaryota	k__Fungi	p__Glomeromycota	c__Glomeromycetes	o__Glomerales	f__Glomeraceae	g__Glomus_f__Glomeraceae	s__Glomus-group-B-Glomus-acnaGlo7-VTX00057	OTU30	0	0	0	0	0	0	0	0	0	2	1	1	25	0	0	0	0	0	0	0	0	0	0	5	7	0	8	0	0	14	0	0	0	0	0	0	0	0	0	0	0
d__Eukaryota	k__Fungi	p__Glomeromycota	c__Glomeromycetes	o__Archaeosporales	f__unclassified_o__Archaeosporales	g__unclassified_o__Archaeosporales	s__unclassified_o__Archaeosporales	OTU683	0	0	0	0	0	0	0	0	0	0	0	0	0	0	0	0	0	0	0	0	0	0	0	0	0	0	0	0	0	0	0	0	0	0	0	0	0	0	0	0	0
d__Eukaryota	k__Fungi	p__Glomeromycota	c__Glomeromycetes	o__unclassified_c__Glomeromycetes	f__unclassified_c__Glomeromycetes	g__unclassified_c__Glomeromycetes	s__unclassified_c__Glomeromycetes	OTU420	0	0	0	0	0	0	0	0	0	0	0	0	0	0	0	0	0	0	0	0	0	0	0	0	0	0	0	0	0	0	0	0	0	0	0	0	0	0	0	0	0
d__Eukaryota	k__Fungi	p__Glomeromycota	c__Glomeromycetes	o__unclassified_c__Glomeromycetes	f__unclassified_c__Glomeromycetes	g__unclassified_c__Glomeromycetes	s__unclassified_c__Glomeromycetes	OTU457	0	0	0	0	0	0	0	0	0	0	0	0	0	0	0	0	0	0	0	0	0	0	0	0	0	0	0	0	0	0	0	0	0	0	0	0	0	0	0	0	0
d__Eukaryota	k__Fungi	p__Glomeromycota	c__Glomeromycetes	o__Glomerales	f__Glomeraceae	g__Glomus_f__Glomeraceae	s__Glomus-GlAd3.3-VTX00289	OTU728	0	0	1	0	0	0	0	0	1	0	0	0	0	3	0	0	0	0	0	0	0	0	0	0	0	0	0	0	1	1	0	0	0	0	0	0	0	0	0	0	0
d__Eukaryota	k__Fungi	p__Glomeromycota	c__Glomeromycetes	o__unclassified_c__Glomeromycetes	f__unclassified_c__Glomeromycetes	g__unclassified_c__Glomeromycetes	s__unclassified_c__Glomeromycetes	OTU60	0	0	0	0	0	0	0	0	0	0	0	0	0	0	0	0	0	3	0	0	0	0	0	0	0	0	0	0	0	0	0	0	0	0	0	0	0	0	0	0	0
d__Eukaryota	k__Fungi	p__Glomeromycota	c__Glomeromycetes	o__unclassified_c__Glomeromycetes	f__unclassified_c__Glomeromycetes	g__unclassified_c__Glomeromycetes	s__unclassified_c__Glomeromycetes	OTU450	0	0	0	0	0	0	0	0	0	0	0	0	0	0	0	0	0	0	0	0	0	0	0	0	0	0	0	0	0	0	0	0	0	0	0	0	0	0	0	0	0
d__Eukaryota	k__Fungi	p__Glomeromycota	c__Glomeromycetes	o__Glomerales	f__Glomeraceae	g__Glomus_f__Glomeraceae	s__unclassified_g__Glomus_f__Glomeraceae	OTU627	0	0	0	0	0	0	0	0	0	0	1	0	0	0	0	0	2	0	0	0	0	0	0	0	0	0	2	0	4	0	0	0	0	1	0	0	0	0	0	0	0
d__Eukaryota	k__Fungi	p__Glomeromycota	c__Glomeromycetes	o__unclassified_c__Glomeromycetes	f__unclassified_c__Glomeromycetes	g__unclassified_c__Glomeromycetes	s__unclassified_c__Glomeromycetes	OTU438	0	0	0	0	0	0	0	0	0	0	0	0	0	0	0	0	0	0	0	0	0	0	0	0	0	0	0	0	0	0	0	0	0	0	0	0	0	0	0	0	0
d__Eukaryota	k__Fungi	p__Glomeromycota	c__Glomeromycetes	o__Glomerales	f__Glomeraceae	g__Glomus_f__Glomeraceae	s__Glomus-MO-G1-VTX00233	OTU268	0	0	0	0	0	0	0	0	0	0	0	0	0	0	0	0	0	0	0	0	0	0	0	0	0	0	0	0	0	0	0	0	0	0	0	0	0	0	0	0	0
d__Eukaryota	k__Fungi	p__Glomeromycota	c__Glomeromycetes	o__Glomerales	f__Glomeraceae	g__Glomus_f__Glomeraceae	s__Glomus-MO-G23-VTX00222	OTU834	0	0	0	0	0	0	0	0	0	0	0	0	0	0	0	0	0	0	1	0	0	0	0	0	0	0	0	0	0	0	0	2	0	0	0	0	0	0	0	0	0
d__Eukaryota	k__Fungi	p__Glomeromycota	c__Glomeromycetes	o__Glomerales	f__Glomeraceae	g__Glomus_f__Glomeraceae	s__Glomus-MO-G23-VTX00222	OTU832	0	0	0	0	0	0	0	0	0	0	0	0	0	0	0	0	0	0	1	0	0	0	0	1	0	0	0	0	0	0	0	0	0	0	0	0	0	0	0	0	0
d__Eukaryota	k__Fungi	p__Glomeromycota	c__Glomeromycetes	o__Glomerales	f__Glomeraceae	g__Glomus_f__Glomeraceae	s__Glomus-MO-G23-VTX00222	OTU720	0	0	0	0	0	0	0	0	0	0	0	0	0	0	0	0	0	0	0	0	0	0	0	0	0	0	0	0	0	0	0	0	0	0	0	0	0	0	0	0	0
d__Eukaryota	k__Fungi	p__Glomeromycota	c__Glomeromycetes	o__Glomerales	f__Glomeraceae	g__Glomus_f__Glomeraceae	s__Glomus-MO-G3-VTX00113	OTU250	4702	793	1138	1731	2106	2481	702	1021	2422	7064	6574	4662	7510	3137	0	5014	1017	1392	5418	6992	6030	4813	6494	3480	3215	3519	2387	7170	4030	2521	5644	3843	5667	2073	3681	6512	99	5095	1029	1233	2301
d__Eukaryota	k__Fungi	p__Glomeromycota	c__Glomeromycetes	o__Glomerales	f__Glomeraceae	g__Glomus_f__Glomeraceae	s__Glomus-GlAd3.3-VTX00289	OTU614	0	0	0	0	0	0	1	0	0	0	0	0	0	4	0	0	0	0	0	0	0	0	0	0	0	0	0	0	0	0	0	0	0	0	0	0	0	0	0	0	0
d__Eukaryota	k__Fungi	p__Glomeromycota	c__Glomeromycetes	o__Glomerales	f__Glomeraceae	g__Glomus_f__Glomeraceae	s__Glomus-MO-G22-VTX00125	OTU344	0	0	0	0	0	0	0	0	0	0	1	3	0	2	0	18	12	66	16	7	0	0	0	167	1	7	0	0	0	0	0	0	0	0	5	0	0	1	19	2	3
d__Eukaryota	k__Fungi	p__Glomeromycota	c__Glomeromycetes	o__Glomerales	f__Glomeraceae	g__Glomus_f__Glomeraceae	s__Glomus-GlAd3.3-VTX00289	OTU616	0	0	4	0	0	0	2	0	0	1	2	0	0	64	0	0	0	0	0	0	0	0	0	0	1	0	2	7	0	2	0	0	0	0	1	2	0	1	0	1	0
d__Eukaryota	k__Fungi	p__Glomeromycota	c__Glomeromycetes	o__Glomerales	f__Glomeraceae	g__Glomus_f__Glomeraceae	s__Glomus-mosseae-VTX00067	OTU717	0	0	0	0	0	0	0	0	0	0	1	2	0	0	0	0	0	0	0	0	0	0	0	0	0	0	0	0	0	0	0	0	0	0	0	0	0	0	0	0	0
d__Eukaryota	k__Fungi	p__Glomeromycota	c__Glomeromycetes	o__Glomerales	f__Glomeraceae	g__Glomus_f__Glomeraceae	s__Glomus-group-B-Glomus-lamellosu-VTX00193	OTU931	0	0	0	0	0	0	0	0	0	0	0	0	0	0	0	1	0	0	0	0	0	0	0	0	0	0	0	0	0	0	0	18	0	0	0	0	0	0	0	0	0
d__Eukaryota	k__Fungi	p__Glomeromycota	c__Glomeromycetes	o__unclassified_c__Glomeromycetes	f__unclassified_c__Glomeromycetes	g__unclassified_c__Glomeromycetes	s__unclassified_c__Glomeromycetes	OTU359	0	0	0	0	0	0	0	0	0	0	0	0	0	0	0	0	0	0	0	0	0	0	0	0	0	0	0	0	0	0	0	0	0	0	0	0	0	0	0	0	0
d__Eukaryota	k__Fungi	p__Glomeromycota	c__Glomeromycetes	o__Glomerales	f__Glomeraceae	g__Glomus_f__Glomeraceae	s__Glomus-group-B-Glomus-lamellosu-VTX00193	OTU937	0	0	0	0	0	0	0	4	0	0	1	0	0	0	0	4	3	0	0	1	0	11	0	0	11	0	1	0	0	0	0	11	0	0	0	0	0	0	0	0	0
d__Eukaryota	k__Fungi	p__Glomeromycota	c__Glomeromycetes	o__Glomerales	f__Glomeraceae	g__Glomus_f__Glomeraceae	s__Glomus-group-B-Glomus-lamellosu-VTX00193	OTU935	0	0	0	0	0	0	0	2	0	0	0	0	0	0	0	6	1	0	0	7	0	13	0	0	1	0	0	0	0	0	0	36	0	0	0	2	0	0	0	0	0
d__Eukaryota	k__Fungi	p__Glomeromycota	c__Glomeromycetes	o__Paraglomerales	f__Paraglomeraceae	g__Paraglomus	s__Paraglomus-Glom-1B.13-VTX00308	OTU144	0	0	0	0	0	0	0	0	0	0	0	2	0	0	0	0	0	1	0	0	0	0	0	0	0	0	0	0	0	0	0	0	0	0	0	0	1	0	0	5	0
d__Eukaryota	k__Fungi	p__Glomeromycota	c__Glomeromycetes	o__Glomerales	f__Glomeraceae	g__Glomus_f__Glomeraceae	s__unclassified_g__Glomus_f__Glomeraceae	OTU826	0	0	0	0	0	0	0	0	0	0	0	0	0	0	0	0	0	0	0	0	0	0	0	0	0	0	0	0	0	0	0	0	0	0	0	0	0	0	0	0	0
d__Eukaryota	k__Fungi	p__Glomeromycota	c__Glomeromycetes	o__Glomerales	f__Glomeraceae	g__Glomus_f__Glomeraceae	s__unclassified_g__Glomus_f__Glomeraceae	OTU827	0	0	0	0	0	0	0	0	0	0	0	0	0	0	0	0	0	0	0	0	0	0	0	0	0	0	0	0	0	0	0	0	0	0	0	0	0	0	0	0	0
d__Eukaryota	k__Fungi	p__Glomeromycota	c__Glomeromycetes	o__Glomerales	f__Glomeraceae	g__Glomus_f__Glomeraceae	s__unclassified_g__Glomus_f__Glomeraceae	OTU825	0	0	0	0	0	0	0	0	0	0	0	0	0	0	0	1	3	0	0	0	0	0	0	0	0	0	0	0	0	0	0	0	0	0	0	0	0	0	0	0	0
d__Eukaryota	k__Fungi	p__Glomeromycota	c__Glomeromycetes	o__Glomerales	f__Glomeraceae	g__Glomus_f__Glomeraceae	s__unclassified_g__Glomus_f__Glomeraceae	OTU822	0	0	7	12	0	0	2	1	10	0	1	0	0	2	0	0	4	0	0	1	0	0	0	3	2	0	7	0	2	17	64	0	0	0	3	0	0	0	0	0	0
d__Eukaryota	k__Fungi	p__Glomeromycota	c__Glomeromycetes	o__Glomerales	f__Glomeraceae	g__Glomus_f__Glomeraceae	s__unclassified_g__Glomus_f__Glomeraceae	OTU820	0	0	0	0	0	0	0	0	0	0	0	0	0	0	0	0	0	0	1	0	0	0	0	0	0	0	0	0	0	0	0	0	0	0	0	0	0	0	0	0	0
d__Eukaryota	k__Fungi	p__Glomeromycota	c__Glomeromycetes	o__Glomerales	f__Glomeraceae	g__Glomus_f__Glomeraceae	s__unclassified_g__Glomus_f__Glomeraceae	OTU821	3	0	6	55	58	32	36	25	26	13	13	2	25	12	23	11	7	0	0	4	6	0	0	34	52	14	6	1	51	23	0	0	0	9	35	10	0	19	43	0	0
d__Eukaryota	k__Fungi	p__Glomeromycota	c__Glomeromycetes	o__unclassified_c__Glomeromycetes	f__unclassified_c__Glomeromycetes	g__unclassified_c__Glomeromycetes	s__unclassified_c__Glomeromycetes	OTU350	0	0	0	0	0	0	0	0	0	0	0	0	0	0	0	0	0	0	0	0	0	0	0	0	0	0	0	0	0	0	0	0	0	0	0	0	3	0	0	1	0
d__Eukaryota	k__Fungi	p__Glomeromycota	c__Glomeromycetes	o__Glomerales	f__Glomeraceae	g__Glomus_f__Glomeraceae	s__Glomus-MO-G23-VTX00222	OTU794	0	0	0	0	0	0	0	0	0	0	0	0	0	0	0	0	0	0	0	0	0	0	0	0	0	0	0	0	0	0	0	0	0	0	0	0	0	0	0	0	0
d__Eukaryota	k__Fungi	p__Glomeromycota	c__Glomeromycetes	o__unclassified_c__Glomeromycetes	f__unclassified_c__Glomeromycetes	g__unclassified_c__Glomeromycetes	s__unclassified_c__Glomeromycetes	OTU356	0	0	0	0	0	0	0	0	0	0	0	0	0	0	0	0	0	0	0	0	0	0	0	0	0	0	0	0	0	0	0	0	0	0	0	0	0	0	0	0	2
d__Eukaryota	k__Fungi	p__Glomeromycota	c__Glomeromycetes	o__unclassified_c__Glomeromycetes	f__unclassified_c__Glomeromycetes	g__unclassified_c__Glomeromycetes	s__unclassified_c__Glomeromycetes	OTU358	0	0	0	0	0	0	0	0	0	0	0	0	0	0	0	0	0	0	0	0	0	0	0	0	0	0	0	0	0	0	0	0	0	0	0	0	0	0	0	0	0
d__Eukaryota	k__Fungi	p__Glomeromycota	c__Glomeromycetes	o__Paraglomerales	f__Paraglomeraceae	g__Paraglomus	s__unclassified_g__Paraglomus	OTU596	0	0	0	0	0	0	0	0	0	0	0	0	0	0	0	0	0	0	0	0	0	0	0	0	0	0	0	0	0	0	0	0	0	0	0	0	0	0	0	0	0
d__Eukaryota	k__Fungi	p__Glomeromycota	c__Glomeromycetes	o__Glomerales	f__Glomeraceae	g__Glomus_f__Glomeraceae	s__Glomus-Yamato08-A1-VTX00100	OTU256	0	0	0	202	0	0	27	19	16	0	0	0	0	12	0	4	0	0	2	17	0	0	0	0	0	0	0	2	9	0	0	0	0	0	0	0	0	0	0	0	0
d__Eukaryota	k__Fungi	p__Glomeromycota	c__Glomeromycetes	o__Glomerales	f__Glomeraceae	g__Glomus_f__Glomeraceae	s__Glomus-GlAd3.3-VTX00289	OTU40	0	0	192	0	0	0	58	177	30	30	18	5	0	2513	0	0	0	9	0	0	0	0	0	0	15	15	37	215	37	2	0	0	0	0	17	37	2	3	20	153	11
d__Eukaryota	k__Fungi	p__Glomeromycota	c__Glomeromycetes	o__unclassified_c__Glomeromycetes	f__unclassified_c__Glomeromycetes	g__unclassified_c__Glomeromycetes	s__unclassified_c__Glomeromycetes	OTU317	0	0	0	0	0	0	0	0	0	0	0	0	0	0	0	0	0	0	0	0	0	0	0	0	0	0	0	0	0	0	0	0	0	0	0	0	0	0	0	0	0
d__Eukaryota	k__Fungi	p__Glomeromycota	c__Glomeromycetes	o__Paraglomerales	f__Paraglomeraceae	g__Paraglomus	s__unclassified_g__Paraglomus	OTU526	0	0	0	0	0	0	0	0	0	0	0	465	0	0	0	0	0	8	0	0	0	0	0	0	0	0	0	0	0	0	0	0	0	0	0	0	0	0	0	12	94
d__Eukaryota	k__Fungi	p__Glomeromycota	c__Glomeromycetes	o__Glomerales	f__Glomeraceae	g__Glomus_f__Glomeraceae	s__Glomus-sp.-VTX00304	OTU247	0	0	0	0	0	0	28	531	12	9	2	115	0	0	0	0	274	14	938	0	0	0	0	0	5	6	149	0	0	0	58	436	0	0	21	3	2	0	1	5	10
d__Eukaryota	k__Fungi	p__Glomeromycota	c__Glomeromycetes	o__Paraglomerales	f__Paraglomeraceae	g__Paraglomus	s__Paraglomus-Glom-1B.13-VTX00308	OTU130	0	0	0	0	0	0	0	0	0	0	0	1	0	0	0	0	0	4	0	0	0	0	0	0	0	0	0	0	0	0	0	0	0	0	0	0	1503	0	0	0	0
d__Eukaryota	k__Fungi	p__Glomeromycota	c__Glomeromycetes	o__Glomerales	f__Glomeraceae	g__Glomus_f__Glomeraceae	s__Glomus-Glo-F-VTX00167	OTU752	0	0	0	0	0	0	0	0	0	1	0	0	0	0	0	0	0	3	0	0	0	0	0	0	0	0	0	0	41	0	0	0	0	0	0	0	0	0	0	0	3
d__Eukaryota	k__Fungi	p__Glomeromycota	c__Glomeromycetes	o__Glomerales	f__Glomeraceae	g__Glomus_f__Glomeraceae	s__Glomus-MO-G14-VTX00083	OTU759	0	0	0	0	0	0	0	0	0	0	0	0	0	0	0	0	0	0	0	0	0	0	0	0	0	0	0	0	0	0	0	0	0	0	0	0	0	0	0	0	0
d__Eukaryota	k__Fungi	p__Glomeromycota	c__Glomeromycetes	o__Glomerales	f__Glomeraceae	g__Glomus_f__Glomeraceae	s__Glomus-sp.-VTX00301	OTU329	1	0	4	0	0	0	18	12	0	11	8	18	0	0	0	0	232	2	30	0	0	0	61	0	1	0	5	0	0	0	39	0	0	0	0	18	0	0	0	0	0
d__Eukaryota	k__Fungi	p__Glomeromycota	c__Glomeromycetes	o__Paraglomerales	f__Paraglomeraceae	g__Paraglomus	s__unclassified_g__Paraglomus	OTU858	0	0	0	0	0	0	0	0	0	0	0	0	0	0	0	0	0	0	0	0	0	0	0	0	0	0	0	0	0	0	0	0	0	0	0	0	0	0	0	0	0
d__Eukaryota	k__Fungi	p__Glomeromycota	c__Glomeromycetes	o__Glomerales	f__Glomeraceae	g__Glomus_f__Glomeraceae	s__unclassified_g__Glomus_f__Glomeraceae	OTU190	0	0	0	0	0	0	0	0	0	0	0	0	0	0	0	0	0	0	0	0	0	0	0	0	0	0	0	0	0	0	0	0	0	0	0	0	0	0	0	0	4
d__Eukaryota	k__Fungi	p__Glomeromycota	c__Glomeromycetes	o__Glomerales	f__Glomeraceae	g__Glomus_f__Glomeraceae	s__unclassified_g__Glomus_f__Glomeraceae	OTU196	0	0	0	0	0	0	93	0	0	3	0	1	0	0	0	0	0	47	0	32	0	0	0	0	0	6	0	0	40	0	0	0	0	0	0	0	0	0	52	2	32
d__Eukaryota	k__Fungi	p__Glomeromycota	c__Glomeromycetes	o__Glomerales	f__Glomeraceae	g__Glomus_f__Glomeraceae	s__Glomus-Wirsel-OTU14-VTX00137	OTU806	0	0	0	0	0	0	0	0	0	0	0	0	0	0	0	0	0	0	0	0	0	0	0	0	0	0	0	0	0	0	0	0	0	0	0	0	0	0	0	0	0
d__Eukaryota	k__Fungi	p__Glomeromycota	c__Glomeromycetes	o__Glomerales	f__Glomeraceae	g__Glomus_f__Glomeraceae	s__Glomus-acnaGlo2-VTX00155	OTU138	0	0	0	0	0	0	0	0	0	0	0	1	0	0	0	0	0	0	0	0	0	0	0	0	0	0	0	0	0	0	0	0	0	0	0	0	1	0	0	0	3
d__Eukaryota	k__Fungi	p__Glomeromycota	c__Glomeromycetes	o__unclassified_c__Glomeromycetes	f__unclassified_c__Glomeromycetes	g__unclassified_c__Glomeromycetes	s__unclassified_c__Glomeromycetes	OTU362	0	0	0	0	0	0	0	0	0	0	0	0	0	0	0	0	0	0	0	0	0	0	0	0	0	0	0	0	0	0	0	0	0	0	0	0	0	0	0	0	0
d__Eukaryota	k__Fungi	p__Glomeromycota	c__Glomeromycetes	o__unclassified_c__Glomeromycetes	f__unclassified_c__Glomeromycetes	g__unclassified_c__Glomeromycetes	s__unclassified_c__Glomeromycetes	OTU363	0	0	0	0	0	0	0	0	0	0	0	0	0	0	0	0	0	0	0	0	0	0	0	0	0	0	0	0	0	0	0	0	0	0	0	0	0	0	0	0	0
d__Eukaryota	k__Fungi	p__Glomeromycota	c__Glomeromycetes	o__unclassified_c__Glomeromycetes	f__unclassified_c__Glomeromycetes	g__unclassified_c__Glomeromycetes	s__unclassified_c__Glomeromycetes	OTU360	0	0	0	0	0	0	0	0	0	0	0	0	0	0	0	0	0	0	0	0	0	0	0	0	0	0	0	0	0	0	0	0	0	0	0	0	0	0	0	0	0
d__Eukaryota	k__Fungi	p__Glomeromycota	c__Glomeromycetes	o__unclassified_c__Glomeromycetes	f__unclassified_c__Glomeromycetes	g__unclassified_c__Glomeromycetes	s__unclassified_c__Glomeromycetes	OTU361	0	0	0	0	0	0	0	0	0	0	0	0	0	0	0	0	0	0	0	0	0	0	0	0	0	0	0	0	0	0	0	0	0	0	0	0	0	0	0	0	0
d__Eukaryota	k__Fungi	p__Glomeromycota	c__Glomeromycetes	o__unclassified_c__Glomeromycetes	f__unclassified_c__Glomeromycetes	g__unclassified_c__Glomeromycetes	s__unclassified_c__Glomeromycetes	OTU366	0	0	0	0	0	0	0	0	0	0	0	0	0	0	0	0	0	0	0	0	0	0	0	0	0	0	0	0	0	0	0	0	0	0	0	0	0	0	0	0	0
d__Eukaryota	k__Fungi	p__Glomeromycota	c__Glomeromycetes	o__unclassified_c__Glomeromycetes	f__unclassified_c__Glomeromycetes	g__unclassified_c__Glomeromycetes	s__unclassified_c__Glomeromycetes	OTU367	0	0	0	0	0	0	0	0	0	0	0	0	0	0	0	0	0	0	0	0	0	0	0	0	0	0	0	0	0	0	0	0	0	0	0	0	0	0	0	0	0
d__Eukaryota	k__Fungi	p__Glomeromycota	c__Glomeromycetes	o__unclassified_c__Glomeromycetes	f__unclassified_c__Glomeromycetes	g__unclassified_c__Glomeromycetes	s__unclassified_c__Glomeromycetes	OTU364	0	0	0	0	0	0	0	0	0	0	0	0	0	0	0	0	0	1	0	0	0	0	0	0	0	0	0	0	0	0	0	0	0	0	0	0	0	0	0	0	0
d__Eukaryota	k__Fungi	p__Glomeromycota	c__Glomeromycetes	o__unclassified_c__Glomeromycetes	f__unclassified_c__Glomeromycetes	g__unclassified_c__Glomeromycetes	s__unclassified_c__Glomeromycetes	OTU365	0	0	0	0	0	0	0	0	0	0	0	0	0	0	0	0	0	0	0	0	0	0	0	0	0	0	0	0	0	0	0	0	0	0	0	0	0	0	0	0	0
d__Eukaryota	k__Fungi	p__Glomeromycota	c__Glomeromycetes	o__unclassified_c__Glomeromycetes	f__unclassified_c__Glomeromycetes	g__unclassified_c__Glomeromycetes	s__unclassified_c__Glomeromycetes	OTU368	0	0	0	0	0	0	0	0	0	0	0	0	0	0	0	0	0	0	0	0	0	0	0	0	0	0	0	0	0	0	0	0	0	0	0	0	0	0	0	0	0
d__Eukaryota	k__Fungi	p__Glomeromycota	c__Glomeromycetes	o__Glomerales	f__Glomeraceae	g__Glomus_f__Glomeraceae	s__unclassified_g__Glomus_f__Glomeraceae	OTU762	0	0	0	0	0	0	0	0	0	0	0	0	0	0	0	0	0	0	0	0	0	0	0	0	0	0	0	0	0	0	0	0	0	0	0	0	0	0	0	0	0
d__Eukaryota	k__Fungi	p__Glomeromycota	c__Glomeromycetes	o__Glomerales	f__Glomeraceae	g__Glomus_f__Glomeraceae	s__Glomus-group-B-Glomus-lamellosu-VTX00193	OTU885	0	0	0	0	0	0	0	0	0	0	0	0	0	0	0	0	0	0	0	0	0	6	0	0	0	0	0	0	0	0	0	0	0	0	0	0	0	0	0	0	0
d__Eukaryota	k__Fungi	p__Glomeromycota	c__Glomeromycetes	o__Glomerales	f__Glomeraceae	g__Glomus_f__Glomeraceae	s__unclassified_g__Glomus_f__Glomeraceae	OTU767	2	0	0	1	0	0	0	0	0	0	1	0	0	0	0	0	0	0	0	0	0	0	0	0	0	0	0	0	0	3	0	0	0	6	0	0	0	0	0	0	0
d__Eukaryota	k__Fungi	p__Glomeromycota	c__Glomeromycetes	o__unclassified_c__Glomeromycetes	f__unclassified_c__Glomeromycetes	g__unclassified_c__Glomeromycetes	s__unclassified_c__Glomeromycetes	OTU564	0	0	0	0	0	0	0	0	0	0	0	0	0	0	0	0	0	0	0	0	0	0	0	0	0	0	0	0	0	0	0	0	0	0	0	0	0	0	0	0	0
d__Eukaryota	k__Fungi	p__Glomeromycota	c__Glomeromycetes	o__unclassified_c__Glomeromycetes	f__unclassified_c__Glomeromycetes	g__unclassified_c__Glomeromycetes	s__unclassified_c__Glomeromycetes	OTU565	0	0	0	0	0	0	0	0	0	0	0	0	0	0	0	0	0	0	0	0	0	0	0	0	0	0	0	0	0	0	0	0	0	0	0	0	0	0	0	0	0
d__Eukaryota	k__Fungi	p__Glomeromycota	c__Glomeromycetes	o__unclassified_c__Glomeromycetes	f__unclassified_c__Glomeromycetes	g__unclassified_c__Glomeromycetes	s__unclassified_c__Glomeromycetes	OTU566	0	0	0	0	0	0	0	0	0	0	0	0	0	0	0	0	0	0	0	0	0	0	0	0	0	0	0	0	0	0	0	0	0	0	0	0	0	0	0	0	0
d__Eukaryota	k__Fungi	p__Glomeromycota	c__Glomeromycetes	o__unclassified_c__Glomeromycetes	f__unclassified_c__Glomeromycetes	g__unclassified_c__Glomeromycetes	s__unclassified_c__Glomeromycetes	OTU560	0	0	0	0	0	0	0	0	0	0	0	0	0	0	0	0	0	0	0	0	0	0	0	0	0	0	0	0	0	0	0	0	0	0	0	0	0	0	0	0	0
d__Eukaryota	k__Fungi	p__Glomeromycota	c__Glomeromycetes	o__unclassified_c__Glomeromycetes	f__unclassified_c__Glomeromycetes	g__unclassified_c__Glomeromycetes	s__unclassified_c__Glomeromycetes	OTU561	0	0	0	0	0	0	0	0	0	0	0	0	0	0	0	0	0	0	0	0	0	0	0	0	0	0	0	0	0	0	0	0	0	0	0	0	0	0	0	0	0
d__Eukaryota	k__Fungi	p__Glomeromycota	c__Glomeromycetes	o__unclassified_c__Glomeromycetes	f__unclassified_c__Glomeromycetes	g__unclassified_c__Glomeromycetes	s__unclassified_c__Glomeromycetes	OTU562	0	0	0	0	0	0	0	0	0	0	0	0	0	0	0	0	0	0	0	0	0	0	0	0	0	0	0	0	0	0	0	0	0	0	0	0	0	0	0	0	0
d__Eukaryota	k__Fungi	p__Glomeromycota	c__Glomeromycetes	o__unclassified_c__Glomeromycetes	f__unclassified_c__Glomeromycetes	g__unclassified_c__Glomeromycetes	s__unclassified_c__Glomeromycetes	OTU563	0	0	0	0	0	0	0	0	0	0	0	0	0	0	0	0	0	0	0	0	0	0	0	0	0	0	0	0	0	0	0	0	0	0	0	0	0	0	0	0	0
d__Eukaryota	k__Fungi	p__Glomeromycota	c__Glomeromycetes	o__unclassified_c__Glomeromycetes	f__unclassified_c__Glomeromycetes	g__unclassified_c__Glomeromycetes	s__unclassified_c__Glomeromycetes	OTU403	0	0	0	0	0	0	0	0	0	0	0	0	0	0	0	0	0	0	0	0	0	0	0	0	0	0	0	0	0	0	0	0	0	0	0	0	0	0	0	0	0
d__Eukaryota	k__Fungi	p__Glomeromycota	c__Glomeromycetes	o__unclassified_c__Glomeromycetes	f__unclassified_c__Glomeromycetes	g__unclassified_c__Glomeromycetes	s__unclassified_c__Glomeromycetes	OTU402	0	0	0	0	0	0	0	0	0	0	0	0	0	0	0	0	0	0	0	0	0	0	0	0	0	0	0	0	0	0	0	0	0	0	0	0	0	0	0	0	0
d__Eukaryota	k__Fungi	p__Glomeromycota	c__Glomeromycetes	o__unclassified_c__Glomeromycetes	f__unclassified_c__Glomeromycetes	g__unclassified_c__Glomeromycetes	s__unclassified_c__Glomeromycetes	OTU401	0	0	0	0	0	0	0	0	0	0	0	0	0	0	0	0	0	0	0	0	0	0	0	0	0	0	0	0	0	0	0	0	0	0	0	0	0	0	0	0	0
d__Eukaryota	k__Fungi	p__Glomeromycota	c__Glomeromycetes	o__unclassified_c__Glomeromycetes	f__unclassified_c__Glomeromycetes	g__unclassified_c__Glomeromycetes	s__unclassified_c__Glomeromycetes	OTU400	0	0	0	0	0	0	0	0	0	0	0	0	0	0	0	0	0	0	0	0	0	0	0	0	0	0	0	0	0	0	0	0	0	0	0	0	0	0	0	0	0
d__Eukaryota	k__Fungi	p__Glomeromycota	c__Glomeromycetes	o__unclassified_c__Glomeromycetes	f__unclassified_c__Glomeromycetes	g__unclassified_c__Glomeromycetes	s__unclassified_c__Glomeromycetes	OTU407	0	0	0	0	0	0	0	0	0	0	0	0	0	0	0	0	0	0	0	0	0	0	0	0	0	0	0	0	0	0	0	0	0	0	0	0	0	0	0	0	0
d__Eukaryota	k__Fungi	p__Glomeromycota	c__Glomeromycetes	o__Paraglomerales	f__Paraglomeraceae	g__Paraglomus	s__Paraglomus-Glom-1B.13-VTX00308	OTU220	0	0	0	0	0	0	0	0	0	3	0	15	0	0	0	0	0	103	0	0	0	0	0	0	0	0	0	0	0	0	0	0	0	0	0	0	260	0	0	4280	3767
d__Eukaryota	k__Fungi	p__Glomeromycota	c__Glomeromycetes	o__unclassified_c__Glomeromycetes	f__unclassified_c__Glomeromycetes	g__unclassified_c__Glomeromycetes	s__unclassified_c__Glomeromycetes	OTU405	0	0	0	0	0	0	0	0	0	0	0	0	0	0	0	0	0	0	0	0	0	0	0	0	0	0	0	0	0	0	0	0	0	0	0	0	0	0	0	0	0
d__Eukaryota	k__Fungi	p__Glomeromycota	c__Glomeromycetes	o__unclassified_c__Glomeromycetes	f__unclassified_c__Glomeromycetes	g__unclassified_c__Glomeromycetes	s__unclassified_c__Glomeromycetes	OTU404	0	0	0	0	0	0	0	0	0	0	0	0	0	0	0	0	0	0	0	0	0	0	0	0	0	0	0	0	0	0	0	0	0	0	0	0	0	0	0	0	0
d__Eukaryota	k__Fungi	p__Glomeromycota	c__Glomeromycetes	o__Glomerales	f__Glomeraceae	g__Glomus_f__Glomeraceae	s__Glomus-group-B-Glomus-Glo58-VTX00225	OTU92	0	0	0	0	0	0	2	0	0	1	13	0	15	10	0	28	0	0	0	3	1	0	0	0	1	8	3	23	0	7	0	0	0	0	6	22	0	0	24	0	0
d__Eukaryota	k__Fungi	p__Glomeromycota	c__Glomeromycetes	o__Glomerales	f__Glomeraceae	g__Glomus_f__Glomeraceae	s__Glomus-NF23-VTX00326	OTU105	0	0	0	0	0	0	0	0	0	0	0	0	0	0	0	0	6	0	0	0	0	0	0	0	0	0	0	0	5	0	0	21	0	0	3	0	0	0	0	0	0
d__Eukaryota	k__Fungi	p__Glomeromycota	c__Glomeromycetes	o__Glomerales	f__Glomeraceae	g__Glomus_f__Glomeraceae	s__Glomus-MO-G3-VTX00113	OTU257	0	0	0	0	0	0	1	2	0	0	0	0	0	0	0	0	0	0	4	0	0	0	13	0	0	0	0	0	0	0	0	0	0	0	0	0	0	0	0	0	0
d__Eukaryota	k__Fungi	p__Glomeromycota	c__Glomeromycetes	o__Glomerales	f__Glomeraceae	g__Glomus_f__Glomeraceae	s__unclassified_g__Glomus_f__Glomeraceae	OTU262	4	0	2	19	4	13	10	2	1	0	0	0	2	0	4	3	1	0	0	8	1	0	0	0	13	7	8	0	23	1	9	0	2	0	2	3	0	0	5	0	0
d__Eukaryota	k__Fungi	p__Glomeromycota	c__Glomeromycetes	o__unclassified_c__Glomeromycetes	f__unclassified_c__Glomeromycetes	g__unclassified_c__Glomeromycetes	s__unclassified_c__Glomeromycetes	OTU372	0	0	0	0	0	0	0	0	0	0	0	0	0	0	0	0	0	0	0	0	0	0	0	0	0	0	0	0	0	0	0	0	0	0	0	0	0	0	0	0	0
d__Eukaryota	k__Fungi	p__Glomeromycota	c__Glomeromycetes	o__Glomerales	f__Glomeraceae	g__Glomus_f__Glomeraceae	s__Glomus-MO-G14-VTX00083	OTU203	0	0	3	0	0	0	0	0	0	0	0	0	0	0	0	0	0	0	0	0	0	0	0	0	0	0	0	0	0	0	0	0	0	0	0	0	0	0	0	0	14
d__Eukaryota	k__Fungi	p__Glomeromycota	c__Glomeromycetes	o__Glomerales	f__Glomeraceae	g__Glomus_f__Glomeraceae	s__unclassified_g__Glomus_f__Glomeraceae	OTU265	6	0	19	7	2	17	15	3	15	0	2	0	1	2	0	0	14	1	0	5	0	0	0	38	7	4	8	1	7	1	6	0	3	6	12	2	0	2	14	0	0
d__Eukaryota	k__Fungi	p__Glomeromycota	c__Glomeromycetes	o__Glomerales	f__Glomeraceae	g__Glomus_f__Glomeraceae	s__unclassified_g__Glomus_f__Glomeraceae	OTU267	0	0	0	0	0	0	0	0	0	0	0	0	0	0	0	0	0	0	0	0	0	0	0	0	0	0	0	0	0	0	0	0	0	0	0	0	0	0	0	0	0
d__Eukaryota	k__Fungi	p__Glomeromycota	c__Glomeromycetes	o__Glomerales	f__Glomeraceae	g__Glomus_f__Glomeraceae	s__unclassified_g__Glomus_f__Glomeraceae	OTU303	0	0	0	0	0	0	1	0	0	0	0	0	0	0	0	0	0	0	0	0	0	0	0	2	0	0	0	0	1	0	0	0	0	0	0	0	0	0	3	0	0
d__Eukaryota	k__Fungi	p__Glomeromycota	c__Glomeromycetes	o__Glomerales	f__Glomeraceae	g__Glomus_f__Glomeraceae	s__unclassified_g__Glomus_f__Glomeraceae	OTU883	0	0	0	0	0	0	0	0	0	1	3	2	0	0	0	1	0	0	0	0	0	0	0	1	0	0	0	0	0	4	0	0	0	0	1	3	0	0	0	0	0
d__Eukaryota	k__Fungi	p__Glomeromycota	c__Glomeromycetes	o__Glomerales	f__Glomeraceae	g__Glomus_f__Glomeraceae	s__unclassified_g__Glomus_f__Glomeraceae	OTU899	0	0	0	0	0	0	0	0	1	0	0	0	0	0	44	0	0	0	0	5	0	0	0	0	1	0	3	0	0	0	0	12	0	0	0	0	0	0	0	0	0
d__Eukaryota	k__Fungi	p__Glomeromycota	c__Glomeromycetes	o__Glomerales	f__Glomeraceae	g__Glomus_f__Glomeraceae	s__Glomus-MO-G23-VTX00222	OTU696	0	0	0	0	0	0	0	0	0	0	0	0	0	0	0	0	56	1	1	0	0	0	0	0	0	0	0	0	0	0	0	0	0	0	0	0	0	0	0	1	0
d__Eukaryota	k__Fungi	p__Glomeromycota	c__Glomeromycetes	o__Glomerales	f__Glomeraceae	g__Glomus_f__Glomeraceae	s__unclassified_g__Glomus_f__Glomeraceae	OTU897	0	0	0	0	0	0	0	0	0	0	0	0	0	0	0	0	0	0	0	0	0	0	0	3	0	0	0	0	0	0	0	0	0	13	0	0	0	0	21	0	0
d__Eukaryota	k__Fungi	p__Glomeromycota	c__Glomeromycetes	o__Glomerales	f__Glomeraceae	g__Glomus_f__Glomeraceae	s__Glomus-Wirsel-OTU14-VTX00137	OTU733	0	0	0	0	0	0	0	0	0	0	0	0	0	0	0	0	0	0	0	0	0	0	0	0	0	0	0	0	0	0	0	0	0	0	0	0	0	0	0	0	0
d__Eukaryota	k__Fungi	p__Glomeromycota	c__Glomeromycetes	o__Glomerales	f__Glomeraceae	g__Glomus_f__Glomeraceae	s__unclassified_g__Glomus_f__Glomeraceae	OTU891	105	0	559	0	0	9	266	8	140	71	70	27	78	37	768	0	144	6	109	86	0	297	0	3	14	539	64	0	6	177	0	1	631	5	118	45	11	0	29	9	42
d__Eukaryota	k__Fungi	p__Glomeromycota	c__Glomeromycetes	o__Paraglomerales	f__Paraglomeraceae	g__Paraglomus	s__Paraglomus-Glom-1B.13-VTX00308	OTU175	0	0	0	0	0	0	0	0	0	0	0	0	0	0	0	0	0	0	0	0	0	0	0	0	0	0	0	0	0	0	0	0	0	0	0	0	0	0	0	0	164
d__Eukaryota	k__Fungi	p__Glomeromycota	c__Glomeromycetes	o__unclassified_c__Glomeromycetes	f__unclassified_c__Glomeromycetes	g__unclassified_c__Glomeromycetes	s__unclassified_c__Glomeromycetes	OTU429	0	0	0	0	0	0	0	0	0	0	0	0	0	0	0	0	0	0	0	0	0	0	0	0	0	0	0	0	0	0	0	0	0	0	0	0	0	0	0	0	0
d__Eukaryota	k__Fungi	p__Glomeromycota	c__Glomeromycetes	o__Glomerales	f__Glomeraceae	g__Glomus_f__Glomeraceae	s__Glomus-group-B-Glomus-lamellosu-VTX00193	OTU662	0	0	0	0	0	0	0	0	0	0	0	0	0	0	0	0	0	0	0	0	0	1	0	0	1	0	0	0	0	0	0	4	0	0	0	0	0	0	0	0	0
d__Eukaryota	k__Fungi	p__Glomeromycota	c__Glomeromycetes	o__Diversisporales	f__Diversisporaceae	g__Diversispora	s__unclassified_g__Diversispora	OTU805	0	0	0	0	0	0	0	0	0	0	0	0	0	0	0	0	1	0	0	1	0	10	2	1	0	0	1	0	0	0	0	0	0	0	0	0	0	0	0	0	0
d__Eukaryota	k__Fungi	p__Glomeromycota	c__Glomeromycetes	o__Glomerales	f__Glomeraceae	g__Glomus_f__Glomeraceae	s__Glomus-MO-G23-VTX00222	OTU290	0	0	0	0	0	0	0	0	0	1	0	0	0	0	0	0	0	0	0	0	4	0	0	0	1	0	1	0	0	0	0	2	0	0	0	0	0	0	0	0	0
d__Eukaryota	k__Fungi	p__Glomeromycota	c__Glomeromycetes	o__Glomerales	f__Glomeraceae	g__Glomus_f__Glomeraceae	s__unclassified_g__Glomus_f__Glomeraceae	OTU255	0	0	0	0	0	0	0	0	0	0	0	0	0	0	0	0	0	0	0	0	0	0	0	0	0	0	0	0	0	0	0	0	0	0	0	0	0	0	0	0	0
d__Eukaryota	k__Fungi	p__Glomeromycota	c__Glomeromycetes	o__unclassified_c__Glomeromycetes	f__unclassified_c__Glomeromycetes	g__unclassified_c__Glomeromycetes	s__unclassified_c__Glomeromycetes	OTU785	0	0	0	0	0	0	0	0	0	0	0	0	0	0	0	0	0	0	0	0	0	0	0	0	0	0	0	0	0	0	0	0	0	0	0	0	0	0	0	0	0
d__Eukaryota	k__Fungi	p__Glomeromycota	c__Glomeromycetes	o__Glomerales	f__Glomeraceae	g__Glomus_f__Glomeraceae	s__unclassified_g__Glomus_f__Glomeraceae	OTU790	0	0	0	0	0	0	0	0	0	0	0	0	0	0	0	0	0	0	0	0	0	0	0	0	0	0	0	0	0	0	0	0	0	0	0	0	0	0	0	0	0
d__Eukaryota	k__Fungi	p__Glomeromycota	c__Glomeromycetes	o__Glomerales	f__Glomeraceae	g__Glomus_f__Glomeraceae	s__unclassified_g__Glomus_f__Glomeraceae	OTU791	0	0	0	0	0	0	0	0	0	0	0	0	4	0	0	0	0	0	0	0	0	0	0	0	0	0	0	0	0	0	0	0	0	0	0	0	0	0	0	0	0
d__Eukaryota	k__Fungi	p__Glomeromycota	c__Glomeromycetes	o__Glomerales	f__Glomeraceae	g__Glomus_f__Glomeraceae	s__unclassified_g__Glomus_f__Glomeraceae	OTU792	0	0	0	0	0	0	0	0	0	0	0	0	0	0	0	0	0	0	0	0	0	0	0	0	0	0	0	0	0	0	0	0	0	0	0	0	0	0	0	0	0
d__Eukaryota	k__Fungi	p__Glomeromycota	c__Glomeromycetes	o__Glomerales	f__Glomeraceae	g__Glomus_f__Glomeraceae	s__unclassified_g__Glomus_f__Glomeraceae	OTU31	4	0	0	0	0	2	5	1	0	12	20	0	51	7	0	20	0	0	1	5	1	7	0	3	6	13	4	36	0	28	1	5	0	0	35	64	1	1	14	0	0
d__Eukaryota	k__Fungi	p__Glomeromycota	c__Glomeromycetes	o__Glomerales	f__Glomeraceae	g__Glomus_f__Glomeraceae	s__unclassified_g__Glomus_f__Glomeraceae	OTU36	144	1	69	1	3	13	10	8	23	23	21	47	13	27	0	22	2	22	11	6	24	4	2	24	13	188	7	22	25	24	98	16	6	58	9	18	1	53	37	9	3
d__Eukaryota	k__Fungi	p__Glomeromycota	c__Glomeromycetes	o__Glomerales	f__Glomeraceae	g__Glomus_f__Glomeraceae	s__Glomus-Glo-E-VTX00319	OTU334	0	0	0	0	0	0	0	0	0	0	0	0	0	0	0	0	0	0	0	0	0	0	0	0	0	0	0	0	0	0	0	0	0	0	0	0	0	0	0	0	0
d__Eukaryota	k__Fungi	p__Glomeromycota	c__Glomeromycetes	o__Glomerales	f__Glomeraceae	g__Glomus_f__Glomeraceae	s__unclassified_g__Glomus_f__Glomeraceae	OTU34	4	0	10	5	0	3	2	1	10	0	1	0	0	66	0	2	0	0	0	0	0	0	0	1	8	2	1	18	6	1	1	0	0	13	1	1	1	0	7	4	0
d__Eukaryota	k__Fungi	p__Glomeromycota	c__Glomeromycetes	o__Glomerales	f__Glomeraceae	g__Glomus_f__Glomeraceae	s__unclassified_g__Glomus_f__Glomeraceae	OTU797	2	0	0	0	0	0	0	0	0	0	0	0	0	3	0	1	0	0	0	0	0	0	0	8	0	0	0	0	0	1	0	0	0	3	0	0	0	0	3	0	0
d__Eukaryota	k__Fungi	p__Glomeromycota	c__Glomeromycetes	o__Glomerales	f__Glomeraceae	g__Glomus_f__Glomeraceae	s__Glomus-Wirsel-OTU14-VTX00137	OTU736	0	0	0	0	0	0	0	0	0	0	0	0	0	0	0	0	0	0	0	0	0	0	0	1	0	0	0	0	0	0	0	0	0	0	0	0	0	0	0	0	0
d__Eukaryota	k__Fungi	p__Glomeromycota	c__Glomeromycetes	o__Glomerales	f__Glomeraceae	g__Glomus_f__Glomeraceae	s__Glomus-viscosum-VTX00063	OTU855	0	0	0	0	0	0	0	0	0	0	0	0	0	0	0	0	2	0	1	0	0	0	0	0	0	0	0	0	0	0	0	0	0	0	0	0	0	0	0	0	0
d__Eukaryota	k__Fungi	p__Glomeromycota	c__Glomeromycetes	o__unclassified_c__Glomeromycetes	f__unclassified_c__Glomeromycetes	g__unclassified_c__Glomeromycetes	s__unclassified_c__Glomeromycetes	OTU588	0	0	0	0	0	0	0	0	0	0	0	0	0	0	0	0	0	0	0	0	0	0	0	0	0	0	0	0	0	0	0	0	0	0	0	0	0	0	0	0	1
d__Eukaryota	k__Fungi	p__Glomeromycota	c__Glomeromycetes	o__unclassified_c__Glomeromycetes	f__unclassified_c__Glomeromycetes	g__unclassified_c__Glomeromycetes	s__unclassified_c__Glomeromycetes	OTU589	0	0	0	0	0	0	0	0	0	0	0	0	0	0	0	0	0	0	0	0	0	0	0	0	0	0	0	0	0	0	0	0	0	0	0	0	0	0	0	0	0
d__Eukaryota	k__Fungi	p__Glomeromycota	c__Glomeromycetes	o__Glomerales	f__Glomeraceae	g__Glomus_f__Glomeraceae	s__unclassified_g__Glomus_f__Glomeraceae	OTU697	0	0	0	3	0	0	0	0	0	7	5	2	0	0	0	0	0	0	0	4	0	0	0	0	0	0	0	0	0	0	0	0	0	0	0	11	0	1	0	0	0
d__Eukaryota	k__Fungi	p__Glomeromycota	c__Glomeromycetes	o__unclassified_c__Glomeromycetes	f__unclassified_c__Glomeromycetes	g__unclassified_c__Glomeromycetes	s__unclassified_c__Glomeromycetes	OTU582	0	0	0	0	0	0	0	0	0	0	0	1	0	0	0	0	0	0	0	0	0	0	0	0	0	0	0	0	0	0	0	0	0	0	0	0	0	0	0	0	0
d__Eukaryota	k__Fungi	p__Glomeromycota	c__Glomeromycetes	o__unclassified_c__Glomeromycetes	f__unclassified_c__Glomeromycetes	g__unclassified_c__Glomeromycetes	s__unclassified_c__Glomeromycetes	OTU583	0	0	0	0	0	0	0	0	0	0	0	0	0	0	0	0	0	0	0	0	0	0	0	0	0	0	0	0	0	0	0	0	0	0	0	0	0	0	0	0	0
d__Eukaryota	k__Fungi	p__Glomeromycota	c__Glomeromycetes	o__unclassified_c__Glomeromycetes	f__unclassified_c__Glomeromycetes	g__unclassified_c__Glomeromycetes	s__unclassified_c__Glomeromycetes	OTU580	0	0	0	0	0	0	0	0	0	0	0	0	0	0	0	0	0	0	0	0	0	0	0	0	0	0	0	0	0	0	0	0	0	0	0	0	0	0	0	0	0
d__Eukaryota	k__Fungi	p__Glomeromycota	c__Glomeromycetes	o__unclassified_c__Glomeromycetes	f__unclassified_c__Glomeromycetes	g__unclassified_c__Glomeromycetes	s__unclassified_c__Glomeromycetes	OTU581	0	0	0	0	0	0	0	0	0	0	0	0	0	0	0	0	0	0	0	0	0	0	0	0	0	0	0	0	0	0	0	0	0	0	0	0	0	0	0	0	0
d__Eukaryota	k__Fungi	p__Glomeromycota	c__Glomeromycetes	o__unclassified_c__Glomeromycetes	f__unclassified_c__Glomeromycetes	g__unclassified_c__Glomeromycetes	s__unclassified_c__Glomeromycetes	OTU584	0	0	0	0	0	0	0	0	0	0	0	0	0	0	0	0	0	0	0	0	0	0	0	0	0	0	0	0	0	0	0	0	0	0	0	0	0	0	0	0	0
d__Eukaryota	k__Fungi	p__Glomeromycota	c__Glomeromycetes	o__unclassified_c__Glomeromycetes	f__unclassified_c__Glomeromycetes	g__unclassified_c__Glomeromycetes	s__unclassified_c__Glomeromycetes	OTU585	0	0	0	0	0	0	0	0	0	0	0	1	0	0	0	0	0	0	0	0	0	0	0	0	0	0	0	0	0	0	0	0	0	0	0	0	0	0	0	0	0
d__Eukaryota	k__Fungi	p__Glomeromycota	c__Glomeromycetes	o__Paraglomerales	f__Paraglomeraceae	g__Paraglomus	s__Paraglomus-Para1-OTU2-VTX00337	OTU846	87	71	8	0	823	1023	1	0	210	14	9	77	0	0	0	10	0	585	1	23	16	0	0	0	293	30	0	50	4	7	1	0	0	1133	5	0	0	116	2	17	2
d__Eukaryota	k__Fungi	p__Glomeromycota	c__Glomeromycetes	o__Glomerales	f__Glomeraceae	g__Glomus_f__Glomeraceae	s__Glomus-Wirsel-OTU6-VTX00202	OTU831	0	0	0	0	0	0	0	0	0	0	0	0	0	0	0	0	0	0	0	0	0	0	0	0	0	0	0	0	0	1	0	0	0	0	0	0	0	0	0	0	0
d__Eukaryota	k__Fungi	p__Glomeromycota	c__Glomeromycetes	o__Glomerales	f__Glomeraceae	g__Glomus_f__Glomeraceae	s__Glomus-Wirsel-OTU14-VTX00137	OTU617	0	1	0	0	0	0	0	0	18	0	0	0	0	0	0	28	0	23	0	0	79	0	0	91	4	0	0	0	0	0	0	0	0	0	0	0	0	5	0	3	14
d__Eukaryota	k__Fungi	p__Glomeromycota	c__Glomeromycetes	o__Glomerales	f__Glomeraceae	g__Glomus_f__Glomeraceae	s__Glomus-MO-G22-VTX00125	OTU307	0	0	0	0	0	0	0	0	0	0	0	0	0	0	0	0	0	0	0	0	0	0	0	0	0	0	0	0	0	0	0	0	0	0	0	0	0	0	0	0	0
d__Eukaryota	k__Fungi	p__Glomeromycota	c__Glomeromycetes	o__Glomerales	f__Glomeraceae	g__Glomus_f__Glomeraceae	s__unclassified_g__Glomus_f__Glomeraceae	OTU924	0	0	0	0	0	0	3	0	1	0	0	0	7	0	0	0	0	0	0	0	3	0	0	0	0	0	0	0	2	1	0	0	0	0	1	0	0	0	0	0	0
d__Eukaryota	k__Fungi	p__Glomeromycota	c__Glomeromycetes	o__Glomerales	f__Glomeraceae	g__Glomus_f__Glomeraceae	s__Glomus-MO-G4-VTX00166	OTU926	3	0	16	26	4	12	196	1	10	10	22	5	2	37	1	3	4	1	0	13	1	0	0	4	12	4	9	0	10	3	95	0	1	8	12	5	0	0	2	1	0
d__Eukaryota	k__Fungi	p__Glomeromycota	c__Glomeromycetes	o__Glomerales	f__Glomeraceae	g__Glomus_f__Glomeraceae	s__Glomus-MO-G4-VTX00166	OTU111	1	0	0	3	11	7	4	4	2	1	3	0	3	2	0	1	2	1	0	1	0	0	0	0	17	2	6	2	2	3	10	0	0	0	12	3	0	0	7	0	0
d__Eukaryota	k__Fungi	p__Glomeromycota	c__Glomeromycetes	o__Glomerales	f__Glomeraceae	g__Glomus_f__Glomeraceae	s__Glomus-MO-G22-VTX00125	OTU813	0	0	0	0	0	0	0	0	0	0	0	0	0	0	0	0	0	0	1	0	0	0	0	0	0	0	0	0	0	0	0	0	0	0	0	0	0	0	0	0	0
d__Eukaryota	k__Fungi	p__Glomeromycota	c__Glomeromycetes	o__unclassified_c__Glomeromycetes	f__unclassified_c__Glomeromycetes	g__unclassified_c__Glomeromycetes	s__unclassified_c__Glomeromycetes	OTU139	0	0	0	0	0	0	0	0	0	0	0	0	0	0	0	0	0	0	0	0	0	0	0	0	0	0	0	0	0	0	0	0	0	0	0	0	8	0	0	0	0
d__Eukaryota	k__Fungi	p__Glomeromycota	c__Glomeromycetes	o__Glomerales	f__Glomeraceae	g__Glomus_f__Glomeraceae	s__unclassified_g__Glomus_f__Glomeraceae	OTU88	0	0	0	14	0	11	4	0	1	0	0	0	0	0	0	0	2	1	0	0	0	0	0	0	2	1	5	0	0	0	0	0	2	0	1	0	0	2	3	0	0
d__Eukaryota	k__Fungi	p__Glomeromycota	c__Glomeromycetes	o__Glomerales	f__Glomeraceae	g__Glomus_f__Glomeraceae	s__Glomus-MO-G3-VTX00113	OTU727	34	0	42	14	71	44	37	6	117	19	41	6	17	525	0	36	22	4	64	17	119	1	8	15	40	58	20	165	92	34	69	11	9	21	32	40	0	101	14	11	2
d__Eukaryota	k__Fungi	p__Glomeromycota	c__Glomeromycetes	o__Glomerales	f__Glomeraceae	g__Glomus_f__Glomeraceae	s__unclassified_g__Glomus_f__Glomeraceae	OTU86	3	0	4	1	2	3	5	1	2	0	0	0	0	1	0	0	1	0	0	0	1	0	0	1	2	1	1	1	0	0	1	0	1	0	1	0	0	1	3	0	0
d__Eukaryota	k__Fungi	p__Glomeromycota	c__Glomeromycetes	o__Glomerales	f__Glomeraceae	g__Glomus_f__Glomeraceae	s__unclassified_g__Glomus_f__Glomeraceae	OTU85	47	3	58	2	37	32	58	21	19	4	8	1	4	4	0	10	20	0	26	21	2	17	17	13	18	34	23	1	26	13	25	34	15	22	33	12	1	4	40	2	2
d__Eukaryota	k__Fungi	p__Glomeromycota	c__Glomeromycetes	o__Diversisporales	f__Diversisporaceae	g__Diversispora	s__Diversispora-MO-GC1-VTX00060	OTU911	0	0	0	0	0	0	0	0	0	0	0	0	0	0	0	0	0	0	0	0	0	0	0	0	0	0	0	0	0	0	0	0	0	0	0	0	0	0	0	0	0
d__Eukaryota	k__Fungi	p__Glomeromycota	c__Glomeromycetes	o__Glomerales	f__Glomeraceae	g__Glomus_f__Glomeraceae	s__unclassified_g__Glomus_f__Glomeraceae	OTU854	0	0	0	0	0	0	0	0	0	0	0	0	0	0	0	0	0	0	0	0	0	0	0	0	0	0	0	0	0	2	0	0	0	0	0	0	0	0	0	0	0
d__Eukaryota	k__Fungi	p__Glomeromycota	c__Glomeromycetes	o__unclassified_c__Glomeromycetes	f__unclassified_c__Glomeromycetes	g__unclassified_c__Glomeromycetes	s__unclassified_c__Glomeromycetes	OTU132	0	0	0	0	0	0	0	0	0	1	0	0	0	0	0	0	0	0	0	0	0	0	0	0	0	0	0	0	0	0	0	0	0	0	0	0	5	0	0	0	0
d__Eukaryota	k__Fungi	p__Glomeromycota	c__Glomeromycetes	o__unclassified_c__Glomeromycetes	f__unclassified_c__Glomeromycetes	g__unclassified_c__Glomeromycetes	s__unclassified_c__Glomeromycetes	OTU131	0	0	0	0	0	0	0	0	0	0	0	0	0	0	0	0	0	0	0	0	0	0	0	0	0	0	0	0	0	0	0	0	0	0	0	0	1	0	0	0	0
d__Eukaryota	k__Fungi	p__Glomeromycota	c__Glomeromycetes	o__Glomerales	f__Glomeraceae	g__Glomus_f__Glomeraceae	s__Glomus-MO-G1-VTX00233	OTU269	0	0	0	0	0	0	0	0	0	0	0	0	0	0	0	0	0	0	0	0	0	0	0	0	0	0	0	0	0	0	0	0	0	0	0	0	0	0	0	0	0
d__Eukaryota	k__Fungi	p__Glomeromycota	c__Glomeromycetes	o__Glomerales	f__Glomeraceae	g__Glomus_f__Glomeraceae	s__unclassified_g__Glomus_f__Glomeraceae	OTU863	0	0	0	0	0	0	0	0	0	1	0	0	0	0	0	0	0	0	0	0	0	0	7	0	0	0	0	0	0	0	0	0	0	0	0	0	0	0	0	0	0
d__Eukaryota	k__Fungi	p__Glomeromycota	c__Glomeromycetes	o__Glomerales	f__Glomeraceae	g__Glomus_f__Glomeraceae	s__unclassified_g__Glomus_f__Glomeraceae	OTU861	0	0	0	0	0	0	0	0	0	0	0	0	0	0	0	0	0	0	0	0	0	0	0	0	0	0	0	0	0	0	0	0	0	0	0	0	0	0	0	0	0
d__Eukaryota	k__Fungi	p__Glomeromycota	c__Glomeromycetes	o__Glomerales	f__Glomeraceae	g__Glomus_f__Glomeraceae	s__unclassified_g__Glomus_f__Glomeraceae	OTU866	0	0	0	0	0	0	0	0	15	1	2	0	0	0	1755	1	175	69	0	63	0	0	1	0	5	0	101	0	0	0	0	469	0	0	3	0	2	0	0	0	5
d__Eukaryota	k__Fungi	p__Glomeromycota	c__Glomeromycetes	o__Glomerales	f__Glomeraceae	g__Glomus_f__Glomeraceae	s__unclassified_g__Glomus_f__Glomeraceae	OTU865	0	0	0	0	0	0	0	0	0	0	0	0	0	0	0	0	0	0	0	0	0	0	0	0	0	0	0	0	0	0	0	0	0	0	0	0	0	0	0	0	0
d__Eukaryota	k__Fungi	p__Glomeromycota	c__Glomeromycetes	o__Glomerales	f__Glomeraceae	g__Glomus_f__Glomeraceae	s__Glomus-GlAd3.3-VTX00289	OTU795	0	0	1	0	0	0	0	0	0	0	0	0	0	2	0	0	0	0	0	0	0	0	0	0	0	0	0	1	0	0	0	0	0	0	0	1	0	0	0	0	0
d__Eukaryota	k__Fungi	p__Glomeromycota	c__Glomeromycetes	o__unclassified_c__Glomeromycetes	f__unclassified_c__Glomeromycetes	g__unclassified_c__Glomeromycetes	s__unclassified_c__Glomeromycetes	OTU481	0	0	0	0	0	0	0	0	0	0	0	1	0	0	0	0	0	0	0	0	0	0	0	0	0	0	0	0	0	0	0	0	0	0	0	0	0	0	0	0	0
d__Eukaryota	k__Fungi	p__Glomeromycota	c__Glomeromycetes	o__Glomerales	f__Glomeraceae	g__Glomus_f__Glomeraceae	s__unclassified_g__Glomus_f__Glomeraceae	OTU2	0	0	5	0	0	0	0	0	0	1	0	3	0	1	0	0	39	0	0	7	0	0	0	0	0	0	0	0	0	0	0	0	0	0	0	0	0	0	0	0	0
d__Eukaryota	k__Fungi	p__Glomeromycota	c__Glomeromycetes	o__Glomerales	f__Glomeraceae	g__Glomus_f__Glomeraceae	s__unclassified_g__Glomus_f__Glomeraceae	OTU202	0	0	0	0	0	0	0	0	0	0	0	0	0	0	0	0	0	0	0	0	0	0	0	0	0	0	0	0	0	0	0	0	0	0	0	0	0	0	0	0	4
d__Eukaryota	k__Fungi	p__Glomeromycota	c__Glomeromycetes	o__Glomerales	f__Glomeraceae	g__Glomus_f__Glomeraceae	s__Glomus-group-B-Glomus-ORVIN-GLO4-VTX00278	OTU133	0	0	0	0	0	0	0	0	0	0	0	0	0	0	0	0	0	0	0	0	0	0	0	0	0	0	0	0	0	0	0	0	0	0	0	0	2	0	0	0	0
d__Eukaryota	k__Fungi	p__Glomeromycota	c__Glomeromycetes	o__Glomerales	f__Glomeraceae	g__Glomus_f__Glomeraceae	s__unclassified_g__Glomus_f__Glomeraceae	OTU1	15	22	19	1	3	0	35	34	17	8	20	1	7	3	0	28	31	1	41	11	3	55	7	10	2	7	27	4	9	33	46	32	19	6	14	24	0	2	12	1	3
d__Eukaryota	k__Fungi	p__Glomeromycota	c__Glomeromycetes	o__Glomerales	f__Glomeraceae	g__Glomus_f__Glomeraceae	s__Glomus-GlAd3.3-VTX00289	OTU800	0	0	2	0	0	0	5	3	1	0	1	0	0	1	0	0	0	0	0	0	0	0	0	0	0	0	1	0	1	0	0	0	0	0	0	1	0	0	0	0	0
d__Eukaryota	k__Fungi	p__Glomeromycota	c__Glomeromycetes	o__Glomerales	f__Glomeraceae	g__Glomus_f__Glomeraceae	s__unclassified_g__Glomus_f__Glomeraceae	OTU4	2	0	1	31	0	24	28	4	8	3	3	0	0	0	0	5	6	0	0	9	0	0	0	0	12	16	11	0	0	0	0	0	37	0	2	0	0	9	19	0	0
d__Eukaryota	k__Fungi	p__Glomeromycota	c__Glomeromycetes	o__unclassified_c__Glomeromycetes	f__unclassified_c__Glomeromycetes	g__unclassified_c__Glomeromycetes	s__unclassified_c__Glomeromycetes	OTU453	0	0	0	0	0	0	0	0	0	0	0	0	0	0	0	0	0	0	0	0	0	0	0	0	0	0	0	0	0	0	0	0	0	0	0	0	0	0	0	1	0
d__Eukaryota	k__Fungi	p__Glomeromycota	c__Glomeromycetes	o__Glomerales	f__Glomeraceae	g__Glomus_f__Glomeraceae	s__unclassified_g__Glomus_f__Glomeraceae	OTU8	0	0	0	5	0	0	14	2	1	0	0	0	0	0	0	1	9	0	0	0	0	0	0	0	2	3	7	0	0	0	0	0	12	0	1	0	0	0	4	0	0
d__Eukaryota	k__Fungi	p__Glomeromycota	c__Glomeromycetes	o__Glomerales	f__Glomeraceae	g__Glomus_f__Glomeraceae	s__Glomus-GlAd3.3-VTX00289	OTU809	0	0	0	0	0	0	0	0	0	0	0	0	0	0	0	0	0	0	0	0	0	0	0	0	0	0	0	0	0	0	0	0	0	0	0	0	0	0	0	0	0
d__Eukaryota	k__Fungi	p__Glomeromycota	c__Glomeromycetes	o__Glomerales	f__Glomeraceae	g__Glomus_f__Glomeraceae	s__Glomus-sp.-VTX00304	OTU287	0	0	0	0	0	0	195	1302	5	32	27	130	0	0	0	8	399	2	423	0	0	0	0	0	3	0	132	0	25	14	11	75	0	0	62	42	3	8	52	1	1
d__Eukaryota	k__Fungi	p__Glomeromycota	c__Glomeromycetes	o__Diversisporales	f__unclassified_o__Diversisporales	g__unclassified_o__Diversisporales	s__unclassified_o__Diversisporales	OTU773	0	0	0	0	0	0	0	0	0	0	1	0	0	0	0	0	0	0	0	0	0	0	0	0	0	0	0	0	0	7	5	0	0	0	0	0	0	0	0	0	0
d__Eukaryota	k__Fungi	p__Glomeromycota	c__Glomeromycetes	o__unclassified_c__Glomeromycetes	f__unclassified_c__Glomeromycetes	g__unclassified_c__Glomeromycetes	s__unclassified_c__Glomeromycetes	OTU579	0	0	0	0	0	0	0	0	0	0	0	0	0	0	0	0	0	0	0	0	0	0	0	0	0	0	0	0	0	0	0	0	0	0	0	0	0	0	0	0	0
d__Eukaryota	k__Fungi	p__Glomeromycota	c__Glomeromycetes	o__unclassified_c__Glomeromycetes	f__unclassified_c__Glomeromycetes	g__unclassified_c__Glomeromycetes	s__unclassified_c__Glomeromycetes	OTU578	0	0	0	0	0	0	0	0	0	0	0	0	0	0	0	0	0	0	0	0	0	0	0	0	0	0	0	0	0	0	0	0	0	0	0	0	0	0	0	0	0
d__Eukaryota	k__Fungi	p__Glomeromycota	c__Glomeromycetes	o__Glomerales	f__Glomeraceae	g__Glomus_f__Glomeraceae	s__unclassified_g__Glomus_f__Glomeraceae	OTU309	0	0	0	0	0	0	0	0	0	0	0	0	0	5	0	0	0	0	0	0	0	0	0	0	0	0	0	3	0	0	0	0	0	0	0	0	0	0	0	0	0
d__Eukaryota	k__Fungi	p__Glomeromycota	c__Glomeromycetes	o__unclassified_c__Glomeromycetes	f__unclassified_c__Glomeromycetes	g__unclassified_c__Glomeromycetes	s__unclassified_c__Glomeromycetes	OTU357	0	0	0	0	0	0	0	0	0	0	0	0	0	0	0	0	0	0	0	0	0	0	0	0	0	0	0	0	0	0	0	0	0	0	0	0	0	0	0	0	0
d__Eukaryota	k__Fungi	p__Glomeromycota	c__Glomeromycetes	o__unclassified_c__Glomeromycetes	f__unclassified_c__Glomeromycetes	g__unclassified_c__Glomeromycetes	s__unclassified_c__Glomeromycetes	OTU454	0	0	0	0	0	0	0	0	0	0	0	0	0	0	0	0	0	0	0	0	0	0	0	0	0	0	0	0	0	0	0	0	0	0	0	0	0	0	0	0	0
d__Eukaryota	k__Fungi	p__Glomeromycota	c__Glomeromycetes	o__unclassified_c__Glomeromycetes	f__unclassified_c__Glomeromycetes	g__unclassified_c__Glomeromycetes	s__unclassified_c__Glomeromycetes	OTU455	0	0	0	0	0	0	0	0	0	0	0	0	0	0	0	0	0	0	0	0	0	0	0	0	0	0	0	0	0	0	0	0	0	0	0	0	0	0	0	0	0
d__Eukaryota	k__Fungi	p__Glomeromycota	c__Glomeromycetes	o__unclassified_c__Glomeromycetes	f__unclassified_c__Glomeromycetes	g__unclassified_c__Glomeromycetes	s__unclassified_c__Glomeromycetes	OTU456	0	0	0	0	0	0	0	0	0	0	0	0	0	0	0	0	0	0	0	0	0	0	0	0	0	0	0	0	0	0	0	0	0	0	0	0	0	0	0	0	0
d__Eukaryota	k__Fungi	p__Glomeromycota	c__Glomeromycetes	o__Glomerales	f__Glomeraceae	g__Glomus_f__Glomeraceae	s__Glomus-MO-G14-VTX00083	OTU864	0	0	3	0	0	0	1	0	0	1	7	0	0	0	0	3	0	0	0	0	0	0	0	0	0	0	0	0	0	11	0	0	0	0	0	7	0	0	0	0	0
d__Eukaryota	k__Fungi	p__Glomeromycota	c__Glomeromycetes	o__Glomerales	f__Glomeraceae	g__Glomus_f__Glomeraceae	s__Glomus-sp.-VTX00257	OTU700	0	0	0	0	0	0	0	0	0	0	0	0	0	0	0	0	0	0	0	0	0	0	0	1	0	0	0	0	0	0	0	0	0	0	0	0	0	0	0	0	0
d__Eukaryota	k__Fungi	p__Glomeromycota	c__Glomeromycetes	o__unclassified_c__Glomeromycetes	f__unclassified_c__Glomeromycetes	g__unclassified_c__Glomeromycetes	s__unclassified_c__Glomeromycetes	OTU451	0	0	0	0	0	0	0	0	0	0	0	0	0	0	0	0	0	0	0	0	0	0	0	0	0	0	0	0	0	0	0	0	0	0	0	0	0	0	0	0	0
d__Eukaryota	k__Fungi	p__Glomeromycota	c__Glomeromycetes	o__unclassified_c__Glomeromycetes	f__unclassified_c__Glomeromycetes	g__unclassified_c__Glomeromycetes	s__unclassified_c__Glomeromycetes	OTU452	0	0	0	0	0	0	0	0	0	0	0	0	0	0	0	0	0	0	0	0	0	0	0	0	0	0	0	0	0	0	0	0	0	0	0	0	0	0	0	0	0
d__Eukaryota	k__Fungi	p__Glomeromycota	c__Glomeromycetes	o__Glomerales	f__Glomeraceae	g__Glomus_f__Glomeraceae	s__Glomus-sp.-VTX00257	OTU703	1	0	9	0	0	0	0	0	0	0	0	0	0	9	0	0	0	0	0	0	0	0	0	67	0	0	0	0	0	6	0	0	0	1	0	0	0	0	7	0	0
d__Eukaryota	k__Fungi	p__Glomeromycota	c__Glomeromycetes	o__unclassified_c__Glomeromycetes	f__unclassified_c__Glomeromycetes	g__unclassified_c__Glomeromycetes	s__unclassified_c__Glomeromycetes	OTU353	0	0	0	0	0	0	0	0	0	0	0	0	0	0	0	0	0	0	0	0	0	0	0	0	0	0	0	0	0	0	0	0	0	0	0	0	0	0	0	0	0
d__Eukaryota	k__Fungi	p__Glomeromycota	c__Glomeromycetes	o__unclassified_c__Glomeromycetes	f__unclassified_c__Glomeromycetes	g__unclassified_c__Glomeromycetes	s__unclassified_c__Glomeromycetes	OTU352	0	0	0	0	0	0	0	0	0	0	0	0	0	0	0	0	0	0	0	0	0	0	0	0	0	0	0	0	0	0	0	0	0	0	0	0	0	0	0	0	0
d__Eukaryota	k__Fungi	p__Glomeromycota	c__Glomeromycetes	o__unclassified_c__Glomeromycetes	f__unclassified_c__Glomeromycetes	g__unclassified_c__Glomeromycetes	s__unclassified_c__Glomeromycetes	OTU351	0	0	0	0	0	0	0	0	0	0	0	0	0	0	0	0	0	0	0	0	0	0	0	0	0	0	0	0	0	0	0	0	0	0	0	0	0	0	0	0	0
d__Eukaryota	k__Fungi	p__Glomeromycota	c__Glomeromycetes	o__Glomerales	f__Glomeraceae	g__Glomus_f__Glomeraceae	s__Glomus-MO-G22-VTX00125	OTU824	0	0	0	0	0	0	0	0	0	0	0	0	0	0	0	1	0	1	0	0	0	0	0	0	0	0	0	0	0	0	0	0	0	0	1	0	0	0	0	0	0
d__Eukaryota	k__Fungi	p__Glomeromycota	c__Glomeromycetes	o__Glomerales	f__Glomeraceae	g__Glomus_f__Glomeraceae	s__Glomus-MO-G22-VTX00125	OTU823	0	0	0	0	0	0	0	0	0	0	0	0	0	0	0	0	0	0	0	0	0	0	0	0	0	0	0	0	0	0	0	0	0	0	0	0	0	0	0	0	0
d__Eukaryota	k__Fungi	p__Glomeromycota	c__Glomeromycetes	o__unclassified_c__Glomeromycetes	f__unclassified_c__Glomeromycetes	g__unclassified_c__Glomeromycetes	s__unclassified_c__Glomeromycetes	OTU459	0	0	0	0	0	0	0	0	0	0	0	0	0	0	0	0	0	0	0	0	0	0	0	0	0	0	0	0	0	0	0	0	0	0	0	0	0	0	0	0	0
d__Eukaryota	k__Fungi	p__Glomeromycota	c__Glomeromycetes	o__unclassified_c__Glomeromycetes	f__unclassified_c__Glomeromycetes	g__unclassified_c__Glomeromycetes	s__unclassified_c__Glomeromycetes	OTU355	0	0	0	0	0	0	0	0	0	0	0	0	0	0	0	0	0	3	0	0	0	0	0	0	0	0	0	0	0	0	0	0	0	0	0	0	0	0	0	2	0
d__Eukaryota	k__Fungi	p__Glomeromycota	c__Glomeromycetes	o__unclassified_c__Glomeromycetes	f__unclassified_c__Glomeromycetes	g__unclassified_c__Glomeromycetes	s__unclassified_c__Glomeromycetes	OTU354	0	0	0	0	0	0	0	0	0	0	0	0	0	0	0	0	0	0	0	0	0	0	0	0	0	0	0	0	0	0	0	0	0	0	0	0	3	0	0	0	9
d__Eukaryota	k__Fungi	p__Glomeromycota	c__Glomeromycetes	o__unclassified_c__Glomeromycetes	f__unclassified_c__Glomeromycetes	g__unclassified_c__Glomeromycetes	s__unclassified_c__Glomeromycetes	OTU258	0	0	4	1	0	0	0	0	1	0	0	0	0	0	0	0	0	0	0	0	0	0	0	0	0	0	1	0	1	6	7	0	0	0	0	0	0	0	0	0	0
d__Eukaryota	k__Fungi	p__Glomeromycota	c__Glomeromycetes	o__Paraglomerales	f__Paraglomeraceae	g__Paraglomus	s__Paraglomus-Glom-1B.13-VTX00308	OTU178	0	0	0	0	0	0	0	0	0	0	0	0	0	0	0	0	0	0	0	0	0	0	0	0	0	0	0	0	0	0	0	0	0	0	0	0	1	0	0	1	4
d__Eukaryota	k__Fungi	p__Glomeromycota	c__Glomeromycetes	o__Paraglomerales	f__Paraglomeraceae	g__Paraglomus	s__Paraglomus-Glom-1B.13-VTX00308	OTU176	0	0	0	0	0	0	0	0	0	0	0	0	0	0	0	0	0	0	0	0	0	0	0	0	0	0	0	0	0	0	0	0	0	0	0	0	0	0	0	117	80
d__Eukaryota	k__Fungi	p__Glomeromycota	c__Glomeromycetes	o__unclassified_c__Glomeromycetes	f__unclassified_c__Glomeromycetes	g__unclassified_c__Glomeromycetes	s__unclassified_c__Glomeromycetes	OTU532	0	0	0	0	0	0	0	0	0	0	0	23	0	0	0	0	0	2	0	0	0	0	0	0	0	0	0	0	0	0	0	0	0	0	0	0	0	0	0	0	0
d__Eukaryota	k__Fungi	p__Glomeromycota	c__Glomeromycetes	o__Glomerales	f__Glomeraceae	g__Glomus_f__Glomeraceae	s__unclassified_g__Glomus_f__Glomeraceae	OTU837	0	0	0	0	0	0	0	0	0	1	0	0	5	0	0	0	0	0	0	0	0	0	4	0	6	0	0	0	1	0	0	0	0	0	0	0	0	1	0	0	0
d__Eukaryota	k__Fungi	p__Glomeromycota	c__Glomeromycetes	o__Glomerales	f__Glomeraceae	g__Glomus_f__Glomeraceae	s__Glomus-group-B-Glomus-Glo59-VTX00276	OTU615	0	0	0	0	0	2	115	0	0	0	0	0	0	160	0	971	0	0	0	65	0	0	0	0	92	0	115	584	0	132	0	0	0	0	0	0	8	0	521	13	0
d__Eukaryota	k__Fungi	p__Glomeromycota	c__Glomeromycetes	o__Glomerales	f__Glomeraceae	g__Glomus_f__Glomeraceae	s__unclassified_g__Glomus_f__Glomeraceae	OTU743	0	0	0	0	0	0	0	0	8	0	0	0	0	0	0	0	0	0	0	0	0	0	0	0	0	0	0	0	53	0	0	0	0	0	0	0	0	0	0	0	0
d__Eukaryota	k__Fungi	p__Glomeromycota	c__Glomeromycetes	o__Paraglomerales	f__Paraglomeraceae	g__Paraglomus	s__Paraglomus-Glom-1B.13-VTX00308	OTU195	0	0	0	0	0	0	0	0	0	0	0	0	0	0	0	0	0	0	0	0	0	0	0	0	0	0	0	0	0	0	0	0	0	0	0	0	0	0	0	0	3
d__Eukaryota	k__Fungi	p__Glomeromycota	c__Glomeromycetes	o__Paraglomerales	f__Paraglomeraceae	g__Paraglomus	s__unclassified_g__Paraglomus	OTU308	3	0	0	0	11	27	0	0	6	0	2	1	0	0	0	1	0	1	0	1	1	0	0	0	9	3	0	2	0	0	0	0	0	32	1	0	0	2	0	0	0
d__Eukaryota	k__Fungi	p__Glomeromycota	c__Glomeromycetes	o__Glomerales	f__Glomeraceae	g__Glomus_f__Glomeraceae	s__Glomus-Glo20-VTX00122	OTU187	0	0	0	0	0	0	0	0	0	0	0	0	0	0	0	0	0	0	0	0	0	0	0	0	0	0	0	0	0	0	0	0	0	0	0	0	1	0	0	0	5
d__Eukaryota	k__Fungi	p__Glomeromycota	c__Glomeromycetes	o__Glomerales	f__Glomeraceae	g__Glomus_f__Glomeraceae	s__unclassified_g__Glomus_f__Glomeraceae	OTU150	0	0	0	0	0	0	0	0	0	0	0	0	0	0	0	0	0	0	0	0	0	0	0	0	0	0	0	0	1	0	0	0	0	0	0	0	0	0	1	0	0
d__Eukaryota	k__Fungi	p__Glomeromycota	c__Glomeromycetes	o__Paraglomerales	f__Paraglomeraceae	g__Paraglomus	s__Paraglomus-occultum-VTX00238	OTU201	0	0	0	0	0	0	0	0	0	0	0	0	0	0	0	0	0	0	0	0	0	0	0	0	0	0	0	0	0	0	0	0	0	0	0	0	0	0	0	0	5
d__Eukaryota	k__Fungi	p__Glomeromycota	c__Glomeromycetes	o__Glomerales	f__Glomeraceae	g__Glomus_f__Glomeraceae	s__Glomus-MO-G4-VTX00166	OTU17	15	0	137	823	20	631	276	7	103	18	23	49	4	63	2	238	73	74	0	89	6	0	0	92	153	32	226	11	21	11	99	0	97	17	163	6	0	76	195	2	90
d__Eukaryota	k__Fungi	p__Glomeromycota	c__Glomeromycetes	o__Glomerales	f__Glomeraceae	g__Glomus_f__Glomeraceae	s__Glomus-GlAd3.3-VTX00289	OTU302	0	0	0	0	0	0	0	0	0	0	0	0	0	0	0	0	0	0	0	0	0	0	0	0	0	0	0	0	0	0	0	0	0	0	0	0	0	0	0	0	0
d__Eukaryota	k__Fungi	p__Glomeromycota	c__Glomeromycetes	o__unclassified_c__Glomeromycetes	f__unclassified_c__Glomeromycetes	g__unclassified_c__Glomeromycetes	s__unclassified_c__Glomeromycetes	OTU520	0	0	0	0	0	0	0	0	0	0	0	0	0	0	0	0	0	0	0	0	0	0	0	0	0	0	0	0	0	0	0	0	0	0	0	0	0	0	0	0	0
d__Eukaryota	k__Fungi	p__Glomeromycota	c__Glomeromycetes	o__unclassified_c__Glomeromycetes	f__unclassified_c__Glomeromycetes	g__unclassified_c__Glomeromycetes	s__unclassified_c__Glomeromycetes	OTU522	0	0	0	0	0	0	0	0	0	0	0	2	0	0	0	0	0	0	0	0	0	0	0	0	0	0	0	0	0	0	0	0	0	0	0	0	4	0	0	5	1
d__Eukaryota	k__Fungi	p__Glomeromycota	c__Glomeromycetes	o__unclassified_c__Glomeromycetes	f__unclassified_c__Glomeromycetes	g__unclassified_c__Glomeromycetes	s__unclassified_c__Glomeromycetes	OTU523	0	0	0	0	0	0	0	0	0	0	0	0	0	0	0	0	0	0	0	0	0	0	0	0	0	0	0	0	0	0	0	0	0	0	0	0	0	0	0	0	0
d__Eukaryota	k__Fungi	p__Glomeromycota	c__Glomeromycetes	o__unclassified_c__Glomeromycetes	f__unclassified_c__Glomeromycetes	g__unclassified_c__Glomeromycetes	s__unclassified_c__Glomeromycetes	OTU524	0	0	0	0	0	0	0	0	0	0	0	0	0	0	0	0	0	0	0	0	0	0	0	0	0	0	0	0	0	0	0	0	0	0	0	0	0	0	0	0	0
d__Eukaryota	k__Fungi	p__Glomeromycota	c__Glomeromycetes	o__unclassified_c__Glomeromycetes	f__unclassified_c__Glomeromycetes	g__unclassified_c__Glomeromycetes	s__unclassified_c__Glomeromycetes	OTU525	0	0	0	0	0	0	0	0	0	0	0	0	0	0	0	0	0	0	0	0	0	0	0	0	0	0	0	0	0	0	0	0	0	0	0	0	0	0	0	0	0
d__Eukaryota	k__Fungi	p__Glomeromycota	c__Glomeromycetes	o__unclassified_c__Glomeromycetes	f__unclassified_c__Glomeromycetes	g__unclassified_c__Glomeromycetes	s__unclassified_c__Glomeromycetes	OTU527	0	0	0	0	0	0	0	0	0	0	0	0	0	0	0	0	0	2	0	0	0	0	0	0	0	0	0	0	0	0	0	0	0	0	0	0	0	0	0	4	14
d__Eukaryota	k__Fungi	p__Glomeromycota	c__Glomeromycetes	o__Glomerales	f__Glomeraceae	g__Glomus_f__Glomeraceae	s__unclassified_g__Glomus_f__Glomeraceae	OTU568	0	0	0	0	0	0	0	0	0	0	0	0	0	0	0	0	0	0	0	0	0	0	0	0	0	0	0	0	0	0	0	0	0	0	0	0	0	0	0	0	0
d__Eukaryota	k__Fungi	p__Glomeromycota	c__Glomeromycetes	o__Glomerales	f__Glomeraceae	g__Glomus_f__Glomeraceae	s__Glomus-sp.-VTX00257	OTU799	0	0	0	0	0	0	0	0	0	0	0	0	0	0	0	0	0	0	0	0	0	0	0	1	0	0	0	0	0	0	0	0	0	2	0	0	0	0	0	0	0
d__Eukaryota	k__Fungi	p__Glomeromycota	c__Glomeromycetes	o__unclassified_c__Glomeromycetes	f__unclassified_c__Glomeromycetes	g__unclassified_c__Glomeromycetes	s__unclassified_c__Glomeromycetes	OTU406	0	0	0	0	0	0	0	0	0	0	0	0	0	0	0	0	0	0	0	0	0	0	0	0	0	0	0	0	0	0	0	0	0	0	0	0	0	0	0	0	0
d__Eukaryota	k__Fungi	p__Glomeromycota	c__Glomeromycetes	o__Glomerales	f__Glomeraceae	g__Glomus_f__Glomeraceae	s__Glomus-GlAc3.1-VTX00190	OTU674	0	0	0	0	0	0	1	0	0	0	0	0	0	0	0	0	0	0	0	0	0	0	0	0	0	0	0	0	0	6	0	0	0	0	0	0	0	0	0	0	0
d__Eukaryota	k__Fungi	p__Glomeromycota	c__Glomeromycetes	o__Glomerales	f__Glomeraceae	g__Glomus_f__Glomeraceae	s__Glomus-GlAc3.1-VTX00190	OTU675	0	0	0	0	0	0	35	0	14	1	0	3	0	0	0	0	0	0	0	6	0	0	0	0	0	0	0	0	0	177	0	0	0	0	0	0	10	2	36	0	190
d__Eukaryota	k__Fungi	p__Glomeromycota	c__Glomeromycetes	o__Glomerales	f__Glomeraceae	g__Glomus_f__Glomeraceae	s__unclassified_g__Glomus_f__Glomeraceae	OTU346	7	0	0	0	0	0	19	0	39	3	3	9	304	0	0	1	1	0	19	0	34	1	782	0	10	0	0	0	18	0	0	0	1	0	0	0	0	7	1	0	7
d__Eukaryota	k__Fungi	p__Glomeromycota	c__Glomeromycetes	o__Glomerales	f__Glomeraceae	g__Glomus_f__Glomeraceae	s__unclassified_g__Glomus_f__Glomeraceae	OTU343	0	0	0	0	0	0	0	0	0	0	0	0	0	0	0	0	0	0	0	0	0	0	0	0	0	0	0	0	0	0	0	0	0	0	0	0	0	0	0	0	0
d__Eukaryota	k__Fungi	p__Glomeromycota	c__Glomeromycetes	o__Glomerales	f__Glomeraceae	g__Glomus_f__Glomeraceae	s__unclassified_g__Glomus_f__Glomeraceae	OTU342	0	0	0	0	0	0	0	0	0	0	0	0	0	0	0	0	0	0	0	0	0	0	0	0	0	0	0	0	0	0	0	0	0	0	0	0	0	0	0	0	0
d__Eukaryota	k__Fungi	p__Glomeromycota	c__Glomeromycetes	o__Glomerales	f__Glomeraceae	g__Glomus_f__Glomeraceae	s__unclassified_g__Glomus_f__Glomeraceae	OTU341	0	0	0	0	0	0	31	0	0	0	0	0	0	0	0	1	0	0	0	0	0	0	0	0	0	11	0	0	0	0	0	0	0	0	0	0	0	0	2	0	0
d__Eukaryota	k__Fungi	p__Glomeromycota	c__Glomeromycetes	o__Glomerales	f__Glomeraceae	g__Glomus_f__Glomeraceae	s__unclassified_g__Glomus_f__Glomeraceae	OTU340	0	0	0	0	0	0	0	0	0	0	0	0	0	0	0	0	0	0	0	0	0	0	0	0	0	0	0	0	0	0	0	0	0	0	0	0	0	1	21	0	0
d__Eukaryota	k__Fungi	p__Glomeromycota	c__Glomeromycetes	o__Glomerales	f__Glomeraceae	g__Glomus_f__Glomeraceae	s__Glomus-viscosum-VTX00063	OTU723	0	0	0	0	0	0	0	0	0	0	0	0	0	0	0	0	0	0	0	0	0	0	0	0	0	0	0	0	0	0	0	0	0	0	0	0	0	0	0	0	0
d__Eukaryota	k__Fungi	p__Glomeromycota	c__Glomeromycetes	o__Glomerales	f__Glomeraceae	g__Glomus_f__Glomeraceae	s__unclassified_g__Glomus_f__Glomeraceae	OTU619	0	0	0	0	0	0	1	0	5	0	0	0	0	37	0	0	0	0	0	0	0	0	0	0	5	0	1	7	14	2	0	0	0	0	0	0	0	0	2	0	0
d__Eukaryota	k__Fungi	p__Glomeromycota	c__Glomeromycetes	o__Glomerales	f__Glomeraceae	g__Glomus_f__Glomeraceae	s__unclassified_g__Glomus_f__Glomeraceae	OTU618	0	0	0	0	0	0	0	0	0	0	0	0	0	0	0	0	0	0	0	0	0	0	0	0	0	0	0	0	0	0	0	0	0	0	0	0	0	0	0	0	0
d__Eukaryota	k__Fungi	p__Glomeromycota	c__Glomeromycetes	o__Glomerales	f__Glomeraceae	g__Glomus_f__Glomeraceae	s__Glomus-group-B-Glomus-lamellosu-VTX00193	OTU106	0	0	0	0	0	0	0	4	0	3	2	1	0	0	0	9	2	0	0	3	0	44	0	0	11	0	1	0	0	0	3	83	0	0	0	0	0	0	0	0	0
d__Eukaryota	k__Fungi	p__Glomeromycota	c__Glomeromycetes	o__Glomerales	f__Glomeraceae	g__Glomus_f__Glomeraceae	s__Glomus-group-B-Glomus-lamellosu-VTX00193	OTU104	0	0	0	0	0	0	0	0	0	0	0	0	0	0	0	1	0	0	0	0	0	3	0	0	0	0	0	0	0	0	0	16	0	0	0	0	0	0	0	0	0
d__Eukaryota	k__Fungi	p__Glomeromycota	c__Glomeromycetes	o__Glomerales	f__Glomeraceae	g__Glomus_f__Glomeraceae	s__unclassified_g__Glomus_f__Glomeraceae	OTU299	0	0	0	0	0	0	0	0	0	0	0	0	0	0	0	0	5	0	0	0	0	0	0	0	0	0	0	0	0	0	0	0	0	0	0	0	0	0	0	0	0
d__Eukaryota	k__Fungi	p__Glomeromycota	c__Glomeromycetes	o__Glomerales	f__Glomeraceae	g__Glomus_f__Glomeraceae	s__Glomus-sp.-VTX00301	OTU79	3	0	11	0	0	0	35	204	0	0	0	29	0	0	0	0	11	0	173	0	0	0	446	0	0	0	17	0	0	0	1	0	0	0	0	2	0	0	0	0	0
d__Eukaryota	k__Fungi	p__Glomeromycota	c__Glomeromycetes	o__Paraglomerales	f__Paraglomeraceae	g__Paraglomus	s__unclassified_g__Paraglomus	OTU186	0	0	0	0	0	0	0	0	0	0	0	0	0	0	0	0	0	0	0	0	0	0	0	0	0	0	0	0	0	0	0	0	0	0	0	0	0	0	0	0	15
d__Eukaryota	k__Fungi	p__Glomeromycota	c__Glomeromycetes	o__Glomerales	f__Glomeraceae	g__Glomus_f__Glomeraceae	s__Glomus-MO-G4-VTX00166	OTU7	17	0	26	23	88	109	41	12	24	4	9	2	5	3	141	4	25	1	0	50	7	0	0	1	53	4	71	0	20	3	26	0	1	10	26	5	0	25	18	0	0
d__Eukaryota	k__Fungi	p__Glomeromycota	c__Glomeromycetes	o__Glomerales	f__Glomeraceae	g__Glomus_f__Glomeraceae	s__Glomus-Wirsel-OTU6-VTX00202	OTU900	0	0	0	0	0	0	0	0	0	0	0	0	0	0	0	0	0	0	0	0	0	0	0	0	0	0	0	0	0	0	0	0	0	0	0	0	0	0	0	0	0
d__Eukaryota	k__Fungi	p__Glomeromycota	c__Glomeromycetes	o__Glomerales	f__Glomeraceae	g__Glomus_f__Glomeraceae	s__unclassified_g__Glomus_f__Glomeraceae	OTU296	0	0	0	0	0	0	0	0	0	0	0	0	0	0	0	0	0	0	0	0	0	0	0	0	0	0	0	0	0	0	0	0	0	0	0	0	0	0	0	0	0
d__Eukaryota	k__Fungi	p__Glomeromycota	c__Glomeromycetes	o__Glomerales	f__Glomeraceae	g__Glomus_f__Glomeraceae	s__Glomus-Yamato08-A1-VTX00100	OTU345	0	0	0	65	0	0	14	2	6	0	0	1	0	78	0	1	0	0	1	14	0	0	0	0	1	0	0	12	15	0	0	0	0	10	0	0	0	0	0	0	0
d__Eukaryota	k__Fungi	p__Glomeromycota	c__Glomeromycetes	o__Glomerales	f__Glomeraceae	g__Glomus_f__Glomeraceae	s__Glomus-MO-G22-VTX00125	OTU284	0	0	0	0	0	0	0	0	0	0	0	0	0	3	0	0	0	0	0	0	0	0	0	1	0	0	0	0	0	0	0	0	0	0	0	0	0	0	1	0	0
d__Eukaryota	k__Fungi	p__Glomeromycota	c__Glomeromycetes	o__Glomerales	f__Glomeraceae	g__Glomus_f__Glomeraceae	s__unclassified_g__Glomus_f__Glomeraceae	OTU538	0	0	0	0	0	0	0	0	0	0	0	0	0	0	0	0	0	0	0	0	0	0	0	0	0	0	0	0	0	0	0	0	0	0	0	0	0	0	0	0	0
d__Eukaryota	k__Fungi	p__Glomeromycota	c__Glomeromycetes	o__Diversisporales	f__Gigasporaceae	g__Scutellospora	s__unclassified_g__Scutellospora	OTU764	0	0	0	0	0	0	0	0	0	0	0	0	0	0	0	0	0	0	0	0	0	0	0	0	0	0	0	0	0	0	0	0	0	0	0	0	0	0	0	0	0
d__Eukaryota	k__Fungi	p__Glomeromycota	c__Glomeromycetes	o__Paraglomerales	f__Paraglomeraceae	g__Paraglomus	s__unclassified_g__Paraglomus	OTU898	4	0	3	0	12	14	0	0	0	1	0	0	0	0	0	0	0	0	0	0	0	0	0	0	3	1	0	4	0	1	0	0	0	19	0	0	0	4	0	0	0
d__Eukaryota	k__Fungi	p__Glomeromycota	c__Glomeromycetes	o__unclassified_c__Glomeromycetes	f__unclassified_c__Glomeromycetes	g__unclassified_c__Glomeromycetes	s__unclassified_c__Glomeromycetes	OTU666	0	0	0	0	0	0	0	0	0	0	0	0	0	0	0	0	0	0	0	0	0	0	0	0	0	0	0	0	0	0	0	0	0	0	0	0	0	0	0	0	0
d__Eukaryota	k__Fungi	p__Glomeromycota	c__Glomeromycetes	o__Glomerales	f__Glomeraceae	g__Glomus_f__Glomeraceae	s__unclassified_g__Glomus_f__Glomeraceae	OTU536	0	0	0	0	0	0	0	0	0	0	0	0	0	0	0	0	0	0	0	0	0	0	0	0	0	0	0	0	0	0	0	0	0	0	0	0	0	0	0	0	0
d__Eukaryota	k__Fungi	p__Glomeromycota	c__Glomeromycetes	o__unclassified_c__Glomeromycetes	f__unclassified_c__Glomeromycetes	g__unclassified_c__Glomeromycetes	s__unclassified_c__Glomeromycetes	OTU535	0	0	0	0	0	0	0	0	0	0	0	0	0	0	0	0	0	0	0	0	0	0	0	0	0	0	0	0	0	0	0	0	0	0	0	0	0	0	0	0	0
d__Eukaryota	k__Fungi	p__Glomeromycota	c__Glomeromycetes	o__Glomerales	f__Glomeraceae	g__Glomus_f__Glomeraceae	s__Glomus-viscosum-VTX00063	OTU890	0	0	0	0	0	0	1	0	2	1	0	0	0	0	0	3	0	0	0	0	0	0	35	0	2	0	2	2	0	0	0	3	0	0	0	0	0	0	0	3	40
d__Eukaryota	k__Fungi	p__Glomeromycota	c__Glomeromycetes	o__unclassified_c__Glomeromycetes	f__unclassified_c__Glomeromycetes	g__unclassified_c__Glomeromycetes	s__unclassified_c__Glomeromycetes	OTU172	0	0	0	0	0	0	0	0	0	0	0	0	0	0	0	0	0	0	0	0	0	0	0	0	0	0	0	0	0	0	0	0	0	0	0	0	0	0	0	1	0
d__Eukaryota	k__Fungi	p__Glomeromycota	c__Glomeromycetes	o__unclassified_c__Glomeromycetes	f__unclassified_c__Glomeromycetes	g__unclassified_c__Glomeromycetes	s__unclassified_c__Glomeromycetes	OTU171	0	0	0	0	0	0	0	0	0	0	0	0	0	0	0	0	0	0	0	0	0	0	0	0	0	0	0	0	0	0	0	0	0	0	0	0	0	0	0	1	0
d__Eukaryota	k__Fungi	p__Glomeromycota	c__Glomeromycetes	o__unclassified_c__Glomeromycetes	f__unclassified_c__Glomeromycetes	g__unclassified_c__Glomeromycetes	s__unclassified_c__Glomeromycetes	OTU170	0	0	0	0	0	0	0	0	0	0	0	0	0	0	0	0	0	0	0	0	0	0	0	0	0	0	0	0	0	0	0	0	0	0	0	0	6	0	0	58	0
d__Eukaryota	k__Fungi	p__Glomeromycota	c__Glomeromycetes	o__unclassified_c__Glomeromycetes	f__unclassified_c__Glomeromycetes	g__unclassified_c__Glomeromycetes	s__unclassified_c__Glomeromycetes	OTU177	0	0	0	0	0	0	0	0	0	0	0	3	0	0	0	0	0	1	0	0	0	0	0	0	0	0	0	0	0	0	0	0	0	0	0	0	0	0	0	6	96
d__Eukaryota	k__Fungi	p__Glomeromycota	c__Glomeromycetes	o__Glomerales	f__Glomeraceae	g__Glomus_f__Glomeraceae	s__Glomus-MO-G3-VTX00113	OTU58	1	0	0	0	0	0	0	0	4	1	0	1	0	0	0	0	0	4	2	0	5	0	0	0	0	0	0	0	0	1	0	0	1	0	0	0	4	1	0	2	2
d__Eukaryota	k__Fungi	p__Glomeromycota	c__Glomeromycetes	o__Paraglomerales	f__Paraglomeraceae	g__Paraglomus	s__Paraglomus-laccatum-VTX00281	OTU679	0	0	0	0	0	0	0	0	0	0	0	0	0	0	0	0	0	0	0	0	0	0	0	0	0	0	0	0	0	0	0	0	0	0	0	0	0	0	0	0	0
d__Eukaryota	k__Fungi	p__Glomeromycota	c__Glomeromycetes	o__Paraglomerales	f__Paraglomeraceae	g__Paraglomus	s__Paraglomus-Para1-OTU2-VTX00337	OTU802	1	0	0	0	5	4	0	0	0	0	0	0	0	0	0	0	0	0	0	0	0	0	0	0	0	0	0	0	0	0	0	0	0	1	0	0	0	0	0	0	0
d__Eukaryota	k__Fungi	p__Glomeromycota	c__Glomeromycetes	o__unclassified_c__Glomeromycetes	f__unclassified_c__Glomeromycetes	g__unclassified_c__Glomeromycetes	s__unclassified_c__Glomeromycetes	OTU179	0	0	0	0	0	0	0	0	0	0	0	0	0	0	0	0	0	0	0	0	0	0	0	0	0	0	0	0	0	0	0	0	0	0	0	0	0	0	0	0	2
d__Eukaryota	k__Fungi	p__Glomeromycota	c__Glomeromycetes	o__Diversisporales	f__Diversisporaceae	g__Diversispora	s__unclassified_g__Diversispora	OTU749	0	0	0	0	0	0	0	0	0	0	0	0	0	2	0	0	0	0	0	0	0	0	0	0	0	0	0	0	0	0	0	0	0	0	0	0	0	0	0	0	0
d__Eukaryota	k__Fungi	p__Glomeromycota	c__Glomeromycetes	o__Glomerales	f__Glomeraceae	g__Glomus_f__Glomeraceae	s__Glomus-group-B-Glomus-Glo58-VTX00225	OTU894	0	0	0	0	0	0	0	0	0	1	1	0	4	0	0	0	0	0	0	0	0	0	0	0	0	0	0	0	0	5	0	0	0	0	7	3	0	0	0	0	0
d__Eukaryota	k__Fungi	p__Glomeromycota	c__Glomeromycetes	o__Glomerales	f__Glomeraceae	g__Glomus_f__Glomeraceae	s__unclassified_g__Glomus_f__Glomeraceae	OTU41	0	0	0	2	0	0	0	0	0	1	0	0	0	0	0	5	0	0	0	4	0	1	0	0	0	0	0	0	0	0	0	0	1	0	0	2	0	0	2	0	0
d__Eukaryota	k__Fungi	p__Glomeromycota	c__Glomeromycetes	o__Glomerales	f__Glomeraceae	g__Glomus_f__Glomeraceae	s__Glomus-group-B-Glomus-Glo58-VTX00225	OTU896	0	0	0	0	0	0	0	0	0	1	1	0	0	0	0	0	0	0	0	0	0	0	0	0	0	0	0	0	0	24	0	0	0	0	2	1	0	0	0	0	0
d__Eukaryota	k__Fungi	p__Glomeromycota	c__Glomeromycetes	o__Glomerales	f__Glomeraceae	g__Glomus_f__Glomeraceae	s__unclassified_g__Glomus_f__Glomeraceae	OTU46	0	0	0	0	0	0	0	0	0	0	0	0	0	0	0	0	5	0	1	0	0	0	0	0	0	0	1	0	0	1	4	0	0	0	0	0	0	0	0	0	0
d__Eukaryota	k__Fungi	p__Glomeromycota	c__Glomeromycetes	o__unclassified_c__Glomeromycetes	f__unclassified_c__Glomeromycetes	g__unclassified_c__Glomeromycetes	s__unclassified_c__Glomeromycetes	OTU231	0	0	0	0	0	0	0	0	0	0	0	0	0	0	0	0	0	0	0	0	0	0	0	0	0	0	0	0	0	0	0	0	0	0	0	0	0	0	0	0	2
d__Eukaryota	k__Fungi	p__Glomeromycota	c__Glomeromycetes	o__Glomerales	f__Glomeraceae	g__Glomus_f__Glomeraceae	s__unclassified_g__Glomus_f__Glomeraceae	OTU49	1	0	5	0	0	0	9	0	7	1	1	0	0	0	45	0	8	0	0	0	0	0	0	0	0	3	1	0	0	2	0	0	5	0	5	1	0	0	0	0	0
d__Eukaryota	k__Fungi	p__Glomeromycota	c__Glomeromycetes	o__Glomerales	f__Glomeraceae	g__Glomus_f__Glomeraceae	s__unclassified_g__Glomus_f__Glomeraceae	OTU48	0	0	0	0	0	0	0	0	2	8	1	0	0	0	0	0	42	58	2	0	0	0	0	0	0	0	1	0	0	0	0	0	0	0	13	3	0	0	0	4	0
d__Eukaryota	k__Fungi	p__Glomeromycota	c__Glomeromycetes	o__unclassified_c__Glomeromycetes	f__unclassified_c__Glomeromycetes	g__unclassified_c__Glomeromycetes	s__unclassified_c__Glomeromycetes	OTU489	0	0	0	0	0	0	0	0	0	0	0	0	0	0	0	0	0	0	0	0	0	0	0	0	0	0	0	0	0	0	0	0	0	0	0	0	0	0	0	0	0
d__Eukaryota	k__Fungi	p__Glomeromycota	c__Glomeromycetes	o__Paraglomerales	f__Paraglomeraceae	g__Paraglomus	s__Paraglomus-Para1-OTU2-VTX00337	OTU738	0	0	0	0	4	2	0	0	0	0	0	0	0	0	0	0	0	1	0	0	0	0	0	0	0	0	0	0	0	0	0	0	0	2	0	0	0	0	0	0	0
d__Eukaryota	k__Fungi	p__Glomeromycota	c__Glomeromycetes	o__Glomerales	f__Glomeraceae	g__Glomus_f__Glomeraceae	s__unclassified_g__Glomus_f__Glomeraceae	OTU745	0	0	0	0	0	0	0	0	0	0	0	0	0	0	0	0	0	0	0	0	0	0	0	0	0	0	0	0	0	0	0	0	0	0	0	0	0	0	0	0	0
d__Eukaryota	k__Fungi	p__Glomeromycota	c__Glomeromycetes	o__Glomerales	f__Glomeraceae	g__Glomus_f__Glomeraceae	s__unclassified_g__Glomus_f__Glomeraceae	OTU903	2	0	14	611	0	223	178	72	28	17	18	24	0	0	0	114	116	97	6	31	0	0	0	0	99	47	183	0	0	0	0	0	401	0	23	0	1	32	179	6	29
d__Eukaryota	k__Fungi	p__Glomeromycota	c__Glomeromycetes	o__unclassified_c__Glomeromycetes	f__unclassified_c__Glomeromycetes	g__unclassified_c__Glomeromycetes	s__unclassified_c__Glomeromycetes	OTU501	0	0	0	0	0	0	0	0	0	0	0	0	0	0	0	0	0	0	0	0	0	0	0	0	0	0	0	0	0	0	0	0	0	0	0	0	1	0	0	5	0
d__Eukaryota	k__Fungi	p__Glomeromycota	c__Glomeromycetes	o__Glomerales	f__Glomeraceae	g__Glomus_f__Glomeraceae	s__unclassified_g__Glomus_f__Glomeraceae	OTU905	0	0	0	0	0	0	0	0	0	0	0	0	0	0	0	0	0	0	0	0	0	0	0	0	0	0	0	0	0	0	0	0	0	0	0	0	0	0	0	0	0
d__Eukaryota	k__Fungi	p__Glomeromycota	c__Glomeromycetes	o__Glomerales	f__Glomeraceae	g__Glomus_f__Glomeraceae	s__unclassified_g__Glomus_f__Glomeraceae	OTU906	0	1	113	155	0	0	465	620	405	59	61	155	1	1	3192	773	166	301	56	25	0	0	0	329	11	0	353	0	79	60	0	0	0	0	59	96	13	16	1499	23	47
d__Eukaryota	k__Fungi	p__Glomeromycota	c__Glomeromycetes	o__Glomerales	f__Glomeraceae	g__Glomus_f__Glomeraceae	s__unclassified_g__Glomus_f__Glomeraceae	OTU909	0	0	0	0	0	0	2	0	0	0	0	0	0	0	0	2	0	0	0	1	0	0	0	1	0	0	2	0	0	1	0	0	0	0	1	3	0	0	10	0	0
d__Eukaryota	k__Fungi	p__Glomeromycota	c__Glomeromycetes	o__Glomerales	f__Glomeraceae	g__Glomus_f__Glomeraceae	s__unclassified_g__Glomus_f__Glomeraceae	OTU908	0	0	0	0	0	0	0	0	0	0	0	0	0	0	0	0	0	0	0	0	0	0	0	0	0	0	0	0	0	0	0	0	0	0	0	0	0	0	0	0	0
d__Eukaryota	k__Fungi	p__Glomeromycota	c__Glomeromycetes	o__unclassified_c__Glomeromycetes	f__unclassified_c__Glomeromycetes	g__unclassified_c__Glomeromycetes	s__unclassified_c__Glomeromycetes	OTU507	0	0	0	0	0	0	0	0	0	0	0	0	0	0	0	0	0	0	0	0	0	0	0	0	0	0	0	0	0	0	0	0	0	0	0	0	0	0	0	0	0
d__Eukaryota	k__Fungi	p__Glomeromycota	c__Glomeromycetes	o__Paraglomerales	f__Paraglomeraceae	g__Paraglomus	s__Paraglomus-Glom-1B.13-VTX00308	OTU25	0	0	0	0	0	0	0	0	0	0	0	39	0	0	0	0	0	38	0	0	0	0	0	0	0	0	0	0	0	0	0	0	0	0	0	0	0	0	0	21	0
d__Eukaryota	k__Fungi	p__Glomeromycota	c__Glomeromycetes	o__unclassified_c__Glomeromycetes	f__unclassified_c__Glomeromycetes	g__unclassified_c__Glomeromycetes	s__unclassified_c__Glomeromycetes	OTU488	0	0	0	0	0	0	0	0	0	0	0	0	0	0	0	0	0	0	0	0	0	0	0	0	0	0	0	0	0	0	0	0	0	0	0	0	0	0	0	0	0
d__Eukaryota	k__Fungi	p__Glomeromycota	c__Glomeromycetes	o__unclassified_c__Glomeromycetes	f__unclassified_c__Glomeromycetes	g__unclassified_c__Glomeromycetes	s__unclassified_c__Glomeromycetes	OTU902	0	0	0	0	0	0	0	0	0	0	0	0	0	0	0	0	0	0	0	0	0	0	0	0	0	0	0	0	0	0	0	0	0	0	0	0	0	0	0	0	0
d__Eukaryota	k__Fungi	p__Glomeromycota	c__Glomeromycetes	o__Diversisporales	f__Diversisporaceae	g__Diversispora	s__unclassified_g__Diversispora	OTU636	0	0	0	0	0	0	0	0	0	0	0	0	0	0	0	0	0	0	0	0	0	8	0	0	0	0	1	0	0	0	0	0	0	0	0	0	0	0	0	0	0
d__Eukaryota	k__Fungi	p__Glomeromycota	c__Glomeromycetes	o__unclassified_c__Glomeromycetes	f__unclassified_c__Glomeromycetes	g__unclassified_c__Glomeromycetes	s__unclassified_c__Glomeromycetes	OTU478	0	0	0	0	0	0	0	0	0	0	0	0	0	0	0	0	0	0	0	0	0	0	0	0	0	0	0	0	0	0	0	0	0	0	0	0	0	0	0	1	0
d__Eukaryota	k__Fungi	p__Glomeromycota	c__Glomeromycetes	o__unclassified_c__Glomeromycetes	f__unclassified_c__Glomeromycetes	g__unclassified_c__Glomeromycetes	s__unclassified_c__Glomeromycetes	OTU397	0	0	0	0	0	0	0	0	0	0	0	0	0	0	0	0	0	0	0	0	0	0	0	0	0	0	0	0	0	0	0	0	0	0	0	0	0	0	0	0	0
d__Eukaryota	k__Fungi	p__Glomeromycota	c__Glomeromycetes	o__unclassified_c__Glomeromycetes	f__unclassified_c__Glomeromycetes	g__unclassified_c__Glomeromycetes	s__unclassified_c__Glomeromycetes	OTU396	0	0	0	0	0	0	0	0	0	0	0	0	0	0	0	0	0	0	0	0	0	0	0	0	0	0	0	0	0	0	0	0	0	0	0	0	0	0	0	0	0
d__Eukaryota	k__Fungi	p__Glomeromycota	c__Glomeromycetes	o__unclassified_c__Glomeromycetes	f__unclassified_c__Glomeromycetes	g__unclassified_c__Glomeromycetes	s__unclassified_c__Glomeromycetes	OTU395	0	0	0	0	0	0	0	0	0	0	0	0	0	0	0	0	0	0	0	0	0	0	0	0	0	0	0	0	0	0	0	0	0	0	0	0	0	0	0	0	0
d__Eukaryota	k__Fungi	p__Glomeromycota	c__Glomeromycetes	o__unclassified_c__Glomeromycetes	f__unclassified_c__Glomeromycetes	g__unclassified_c__Glomeromycetes	s__unclassified_c__Glomeromycetes	OTU394	0	0	0	0	0	0	0	0	0	0	0	0	0	0	0	0	0	0	0	0	0	0	0	0	0	0	0	0	0	0	0	0	0	0	0	0	0	0	0	0	0
d__Eukaryota	k__Fungi	p__Glomeromycota	c__Glomeromycetes	o__Glomerales	f__Glomeraceae	g__Glomus_f__Glomeraceae	s__Glomus-MO-G23-VTX00222	OTU776	0	1	6	0	0	0	14	0	17	2	5	5	29	0	0	66	142	7	220	0	17	0	0	156	23	4	13	86	0	0	0	224	0	0	23	0	0	1	8	14	3
d__Eukaryota	k__Fungi	p__Glomeromycota	c__Glomeromycetes	o__unclassified_c__Glomeromycetes	f__unclassified_c__Glomeromycetes	g__unclassified_c__Glomeromycetes	s__unclassified_c__Glomeromycetes	OTU392	0	0	0	0	0	0	0	0	0	0	0	0	0	0	0	0	0	0	0	0	0	0	0	0	0	0	0	0	0	0	0	0	0	0	0	0	0	0	0	0	0
d__Eukaryota	k__Fungi	p__Glomeromycota	c__Glomeromycetes	o__unclassified_c__Glomeromycetes	f__unclassified_c__Glomeromycetes	g__unclassified_c__Glomeromycetes	s__unclassified_c__Glomeromycetes	OTU391	0	0	0	0	0	0	0	0	0	0	0	0	0	0	0	0	0	0	0	0	0	0	0	0	0	0	0	0	0	0	0	0	0	0	0	0	0	0	0	0	0
d__Eukaryota	k__Fungi	p__Glomeromycota	c__Glomeromycetes	o__unclassified_c__Glomeromycetes	f__unclassified_c__Glomeromycetes	g__unclassified_c__Glomeromycetes	s__unclassified_c__Glomeromycetes	OTU390	0	0	0	0	0	0	0	0	0	0	0	0	0	0	0	0	0	5	0	0	0	0	0	0	0	0	0	0	0	0	0	0	0	0	0	0	0	0	0	0	3
d__Eukaryota	k__Fungi	p__Glomeromycota	c__Glomeromycetes	o__unclassified_c__Glomeromycetes	f__unclassified_c__Glomeromycetes	g__unclassified_c__Glomeromycetes	s__unclassified_c__Glomeromycetes	OTU418	0	0	0	0	0	0	0	0	0	0	0	0	0	0	0	0	0	0	0	0	0	0	0	0	0	0	0	0	0	0	0	0	0	0	0	0	0	0	0	0	0
d__Eukaryota	k__Fungi	p__Glomeromycota	c__Glomeromycetes	o__unclassified_c__Glomeromycetes	f__unclassified_c__Glomeromycetes	g__unclassified_c__Glomeromycetes	s__unclassified_c__Glomeromycetes	OTU550	0	0	0	0	0	0	0	0	0	0	0	0	0	0	0	0	0	0	0	0	0	0	0	0	0	0	0	0	0	0	0	0	0	0	0	0	0	0	0	0	0
d__Eukaryota	k__Fungi	p__Glomeromycota	c__Glomeromycetes	o__unclassified_c__Glomeromycetes	f__unclassified_c__Glomeromycetes	g__unclassified_c__Glomeromycetes	s__unclassified_c__Glomeromycetes	OTU553	0	0	0	0	0	0	0	0	0	0	0	0	0	0	0	0	0	3	0	0	0	0	0	0	0	0	0	0	0	0	0	0	0	0	0	0	1	0	0	2	3
d__Eukaryota	k__Fungi	p__Glomeromycota	c__Glomeromycetes	o__unclassified_c__Glomeromycetes	f__unclassified_c__Glomeromycetes	g__unclassified_c__Glomeromycetes	s__unclassified_c__Glomeromycetes	OTU552	0	0	0	0	0	0	0	0	0	0	0	0	0	0	0	0	0	0	0	0	0	0	0	0	0	0	0	0	0	0	0	0	0	0	0	0	0	0	0	0	0
d__Eukaryota	k__Fungi	p__Glomeromycota	c__Glomeromycetes	o__unclassified_c__Glomeromycetes	f__unclassified_c__Glomeromycetes	g__unclassified_c__Glomeromycetes	s__unclassified_c__Glomeromycetes	OTU555	0	0	0	0	0	0	0	0	0	0	0	0	0	0	0	0	0	0	0	0	0	0	0	0	0	0	0	0	0	0	0	0	0	0	0	0	0	0	0	0	0
d__Eukaryota	k__Fungi	p__Glomeromycota	c__Glomeromycetes	o__unclassified_c__Glomeromycetes	f__unclassified_c__Glomeromycetes	g__unclassified_c__Glomeromycetes	s__unclassified_c__Glomeromycetes	OTU554	0	0	0	0	0	0	0	0	0	0	0	0	0	0	0	0	0	0	0	0	0	0	0	0	0	0	0	0	0	0	0	0	0	0	0	0	0	0	0	0	0
d__Eukaryota	k__Fungi	p__Glomeromycota	c__Glomeromycetes	o__unclassified_c__Glomeromycetes	f__unclassified_c__Glomeromycetes	g__unclassified_c__Glomeromycetes	s__unclassified_c__Glomeromycetes	OTU556	0	0	0	0	0	0	0	0	0	0	0	0	0	0	0	0	0	0	0	0	0	0	0	0	0	0	0	0	0	0	0	0	0	0	0	0	0	0	0	0	0
d__Eukaryota	k__Fungi	p__Glomeromycota	c__Glomeromycetes	o__unclassified_c__Glomeromycetes	f__unclassified_c__Glomeromycetes	g__unclassified_c__Glomeromycetes	s__unclassified_c__Glomeromycetes	OTU559	0	0	0	0	0	0	0	0	0	0	0	0	0	0	0	0	0	0	0	0	0	0	0	0	0	0	0	0	0	0	0	0	0	0	0	0	2	0	0	0	0
d__Eukaryota	k__Fungi	p__Glomeromycota	c__Glomeromycetes	o__unclassified_c__Glomeromycetes	f__unclassified_c__Glomeromycetes	g__unclassified_c__Glomeromycetes	s__unclassified_c__Glomeromycetes	OTU411	0	0	0	0	0	0	0	0	0	0	0	0	0	0	0	0	0	0	0	0	0	0	0	0	0	0	0	0	0	0	0	0	0	0	0	0	0	0	0	0	0
d__Eukaryota	k__Fungi	p__Glomeromycota	c__Glomeromycetes	o__unclassified_c__Glomeromycetes	f__unclassified_c__Glomeromycetes	g__unclassified_c__Glomeromycetes	s__unclassified_c__Glomeromycetes	OTU414	0	0	0	0	0	0	0	0	0	0	0	0	0	0	0	0	0	0	0	0	0	0	0	0	0	0	0	0	0	0	0	0	0	0	0	0	0	0	0	0	0
d__Eukaryota	k__Fungi	p__Glomeromycota	c__Glomeromycetes	o__unclassified_c__Glomeromycetes	f__unclassified_c__Glomeromycetes	g__unclassified_c__Glomeromycetes	s__unclassified_c__Glomeromycetes	OTU415	0	0	0	0	0	0	0	0	0	0	0	0	0	0	0	0	0	0	0	0	0	0	0	0	0	0	0	0	0	0	0	0	0	0	0	0	0	0	0	0	0
d__Eukaryota	k__Fungi	p__Glomeromycota	c__Glomeromycetes	o__unclassified_c__Glomeromycetes	f__unclassified_c__Glomeromycetes	g__unclassified_c__Glomeromycetes	s__unclassified_c__Glomeromycetes	OTU416	0	0	0	0	0	0	0	0	0	0	0	0	0	0	0	0	0	0	0	0	0	0	0	0	0	0	0	0	0	0	0	0	0	0	0	0	0	0	0	0	0
d__Eukaryota	k__Fungi	p__Glomeromycota	c__Glomeromycetes	o__unclassified_c__Glomeromycetes	f__unclassified_c__Glomeromycetes	g__unclassified_c__Glomeromycetes	s__unclassified_c__Glomeromycetes	OTU417	0	0	0	0	0	0	0	0	0	0	0	0	0	0	0	0	0	0	0	0	0	0	0	0	0	0	0	0	0	0	0	0	0	0	0	0	0	0	0	0	0
d__Eukaryota	k__Fungi	p__Glomeromycota	c__Glomeromycetes	o__Glomerales	f__Glomeraceae	g__Glomus_f__Glomeraceae	s__unclassified_g__Glomus_f__Glomeraceae	OTU873	0	0	0	0	0	0	0	0	0	0	0	0	0	0	0	0	0	0	0	0	0	0	0	0	0	0	0	0	0	0	0	0	0	0	0	0	0	0	0	0	0
d__Eukaryota	k__Fungi	p__Glomeromycota	c__Glomeromycetes	o__Glomerales	f__Glomeraceae	g__Glomus_f__Glomeraceae	s__unclassified_g__Glomus_f__Glomeraceae	OTU876	0	0	0	0	0	0	0	0	0	0	0	0	0	0	0	0	0	0	0	0	0	0	0	0	0	0	0	0	0	0	0	2	0	0	0	0	0	0	0	0	0
d__Eukaryota	k__Fungi	p__Glomeromycota	c__Glomeromycetes	o__Glomerales	f__Glomeraceae	g__Glomus_f__Glomeraceae	s__unclassified_g__Glomus_f__Glomeraceae	OTU879	0	0	0	0	0	0	0	0	0	0	0	0	0	0	0	0	0	0	0	0	0	0	0	0	0	0	0	0	3	0	1	0	0	0	0	0	0	0	0	0	0
d__Eukaryota	k__Fungi	p__Glomeromycota	c__Glomeromycetes	o__Glomerales	f__Glomeraceae	g__Glomus_f__Glomeraceae	s__Glomus-viscosum-VTX00063	OTU907	0	0	0	0	0	0	1	0	0	0	0	0	0	0	0	0	5	0	0	0	0	0	0	0	0	0	0	0	0	0	0	0	0	0	0	0	0	0	0	0	0
d__Eukaryota	k__Fungi	p__Glomeromycota	c__Glomeromycetes	o__Glomerales	f__Glomeraceae	g__Glomus_f__Glomeraceae	s__Glomus-MO-G14-VTX00083	OTU914	0	0	16	12	0	0	17	0	0	55	26	1	0	0	0	30	0	10	0	0	0	0	0	0	0	0	0	0	0	137	0	0	0	0	0	115	0	0	0	0	52
d__Eukaryota	k__Fungi	p__Glomeromycota	c__Glomeromycetes	o__Diversisporales	f__Gigasporaceae	g__Scutellospora	s__Scutellospora-MO-S2-VTX00052	OTU668	77	2	0	0	0	0	0	0	14	11	16	20	0	0	0	0	6	0	0	0	0	0	0	0	0	0	1	0	0	39	0	0	0	20	0	0	1	0	0	0	1
d__Eukaryota	k__Fungi	p__Glomeromycota	c__Glomeromycetes	o__unclassified_c__Glomeromycetes	f__unclassified_c__Glomeromycetes	g__unclassified_c__Glomeromycetes	s__unclassified_c__Glomeromycetes	OTU482	0	0	0	0	0	0	0	0	0	0	0	0	0	0	0	0	0	0	0	0	0	0	0	0	0	0	0	0	0	0	0	0	0	0	0	0	0	0	0	0	0
d__Eukaryota	k__Fungi	p__Glomeromycota	c__Glomeromycetes	o__Glomerales	f__Glomeraceae	g__Glomus_f__Glomeraceae	s__Glomus-sp.-VTX00325	OTU843	244	1	1127	225	0	81	40	2	250	446	424	360	51	1	3570	198	4	17	1	156	0	0	0	225	911	3	98	267	266	823	0	0	0	3222	174	232	271	239	851	39	151
d__Eukaryota	k__Fungi	p__Glomeromycota	c__Glomeromycetes	o__unclassified_c__Glomeromycetes	f__unclassified_c__Glomeromycetes	g__unclassified_c__Glomeromycetes	s__unclassified_c__Glomeromycetes	OTU480	0	0	0	0	0	0	0	0	0	0	0	0	0	0	0	0	0	0	0	0	0	0	0	0	0	0	0	0	0	0	0	0	0	0	0	0	0	0	0	0	0
d__Eukaryota	k__Fungi	p__Glomeromycota	c__Glomeromycetes	o__unclassified_c__Glomeromycetes	f__unclassified_c__Glomeromycetes	g__unclassified_c__Glomeromycetes	s__unclassified_c__Glomeromycetes	OTU487	0	0	0	0	0	0	0	0	0	0	0	0	0	0	0	0	0	0	0	0	0	0	0	0	0	0	0	0	0	0	0	0	0	0	0	0	0	0	0	0	0
d__Eukaryota	k__Fungi	p__Glomeromycota	c__Glomeromycetes	o__unclassified_c__Glomeromycetes	f__unclassified_c__Glomeromycetes	g__unclassified_c__Glomeromycetes	s__unclassified_c__Glomeromycetes	OTU486	0	0	0	0	0	0	0	0	0	0	0	0	0	0	0	0	0	0	0	0	0	0	0	0	0	0	0	0	0	0	0	0	0	0	0	0	0	0	0	0	0
d__Eukaryota	k__Fungi	p__Glomeromycota	c__Glomeromycetes	o__unclassified_c__Glomeromycetes	f__unclassified_c__Glomeromycetes	g__unclassified_c__Glomeromycetes	s__unclassified_c__Glomeromycetes	OTU485	0	0	0	0	0	0	0	0	0	0	0	0	0	0	0	0	0	1	0	0	0	0	0	0	0	0	0	0	0	0	0	0	0	0	0	0	1	0	0	1	3
d__Eukaryota	k__Fungi	p__Glomeromycota	c__Glomeromycetes	o__Glomerales	f__Glomeraceae	g__Glomus_f__Glomeraceae	s__Glomus-MO-G23-VTX00222	OTU887	0	0	0	0	0	0	0	0	1	0	0	0	0	0	0	0	1	0	0	0	0	0	0	1	0	0	0	0	0	0	0	0	0	0	0	0	0	0	0	0	0
d__Eukaryota	k__Fungi	p__Glomeromycota	c__Glomeromycetes	o__Glomerales	f__Glomeraceae	g__Glomus_f__Glomeraceae	s__Glomus-sp.-VTX00256	OTU730	0	0	0	0	0	0	0	0	0	0	0	0	0	0	0	0	0	0	0	0	0	0	0	0	0	0	0	0	0	0	0	0	0	0	0	0	0	0	0	0	0
d__Eukaryota	k__Fungi	p__Glomeromycota	c__Glomeromycetes	o__Glomerales	f__Glomeraceae	g__Glomus_f__Glomeraceae	s__Glomus-group-B-Glomus-lamellosu-VTX00193	OTU917	0	0	0	0	0	0	0	0	0	0	0	0	0	0	0	0	0	0	0	0	0	0	0	0	0	0	0	0	0	0	0	0	0	0	1	0	0	0	0	0	0
d__Eukaryota	k__Fungi	p__Glomeromycota	c__Glomeromycetes	o__unclassified_c__Glomeromycetes	f__unclassified_c__Glomeromycetes	g__unclassified_c__Glomeromycetes	s__unclassified_c__Glomeromycetes	OTU189	0	0	0	0	0	0	0	0	0	0	0	0	0	0	0	0	0	0	0	0	0	0	0	0	0	0	0	0	0	0	0	0	0	0	0	0	0	0	0	0	1
d__Eukaryota	k__Fungi	p__Glomeromycota	c__Glomeromycetes	o__unclassified_c__Glomeromycetes	f__unclassified_c__Glomeromycetes	g__unclassified_c__Glomeromycetes	s__unclassified_c__Glomeromycetes	OTU886	0	0	0	0	0	0	0	0	0	0	0	0	0	0	0	0	0	0	0	0	0	0	0	0	0	0	0	0	0	0	0	0	0	0	0	0	0	0	0	0	0
d__Eukaryota	k__Fungi	p__Glomeromycota	c__Glomeromycetes	o__Paraglomerales	f__Paraglomeraceae	g__Paraglomus	s__unclassified_g__Paraglomus	OTU586	0	0	0	0	0	0	0	0	0	0	0	0	0	0	0	0	0	0	0	0	0	0	0	0	0	0	0	0	0	0	0	0	0	0	0	0	0	0	0	0	0
d__Eukaryota	k__Fungi	p__Glomeromycota	c__Glomeromycetes	o__Glomerales	f__Glomeraceae	g__Glomus_f__Glomeraceae	s__Glomus-GlAd3.3-VTX00289	OTU742	0	0	0	0	0	0	1	0	0	0	0	0	0	0	0	0	0	0	0	0	0	0	0	0	0	0	0	0	0	0	0	0	0	0	0	0	0	0	0	0	0
d__Eukaryota	k__Fungi	p__Glomeromycota	c__Glomeromycetes	o__Paraglomerales	f__Paraglomeraceae	g__Paraglomus	s__unclassified_g__Paraglomus	OTU468	0	0	0	0	0	0	0	0	0	0	0	0	0	0	0	0	0	0	0	0	0	0	0	0	0	0	0	0	0	0	0	0	0	0	0	0	0	0	0	0	0
d__Eukaryota	k__Fungi	p__Glomeromycota	c__Glomeromycetes	o__Glomerales	f__Glomeraceae	g__Glomus_f__Glomeraceae	s__Glomus-group-B-Glomus-Glo-G8-VTX00340	OTU499	0	0	0	0	0	0	0	0	0	0	0	0	0	0	0	0	0	0	0	0	0	0	0	0	0	0	0	0	0	0	0	0	0	0	0	0	0	0	0	0	0
d__Eukaryota	k__Fungi	p__Glomeromycota	c__Glomeromycetes	o__Paraglomerales	f__Paraglomeraceae	g__Paraglomus	s__unclassified_g__Paraglomus	OTU463	0	0	0	0	0	0	0	0	0	0	0	0	0	0	0	0	0	0	0	0	0	0	0	0	0	0	0	0	0	0	0	0	0	0	0	0	0	0	0	0	3
d__Eukaryota	k__Fungi	p__Glomeromycota	c__Glomeromycetes	o__Diversisporales	f__Diversisporaceae	g__Diversispora	s__Diversispora-MO-GC1-VTX00060	OTU835	0	0	2	0	0	0	0	0	0	0	0	0	0	0	0	0	0	0	17	0	0	0	0	0	0	0	6	0	0	0	0	0	0	0	0	0	0	0	0	0	0
d__Eukaryota	k__Fungi	p__Glomeromycota	c__Glomeromycetes	o__Glomerales	f__Glomeraceae	g__Glomus_f__Glomeraceae	s__Glomus-Glo72-VTX00344	OTU254	1	0	0	0	0	0	0	0	0	0	0	0	0	0	0	0	0	0	0	0	0	0	0	0	0	0	0	0	1	0	0	0	0	0	1	0	0	0	0	0	0
d__Eukaryota	k__Fungi	p__Glomeromycota	c__Glomeromycetes	o__Glomerales	f__Glomeraceae	g__Glomus_f__Glomeraceae	s__Glomus-MO-G23-VTX00222	OTU705	0	0	0	0	0	0	0	0	0	0	0	0	0	0	0	0	0	0	0	0	0	0	0	0	0	0	0	0	0	0	0	0	0	0	0	0	0	0	0	0	0
d__Eukaryota	k__Fungi	p__Glomeromycota	c__Glomeromycetes	o__Glomerales	f__Glomeraceae	g__Glomus_f__Glomeraceae	s__Glomus-viscosum-VTX00063	OTU833	0	0	24	0	0	2	12	51	2	1	1	9	0	4	0	16	376	0	1	26	0	0	0	0	0	1	0	0	0	0	0	0	0	0	0	1	2	0	0	6	0
d__Eukaryota	k__Fungi	p__Glomeromycota	c__Glomeromycetes	o__unclassified_c__Glomeromycetes	f__unclassified_c__Glomeromycetes	g__unclassified_c__Glomeromycetes	s__unclassified_c__Glomeromycetes	OTU193	0	0	0	0	0	0	0	0	0	0	46	73	0	0	0	0	0	2	0	0	0	0	0	0	0	0	0	0	0	0	0	0	0	0	0	0	185	0	0	52	121
d__Eukaryota	k__Fungi	p__Glomeromycota	c__Glomeromycetes	o__unclassified_c__Glomeromycetes	f__unclassified_c__Glomeromycetes	g__unclassified_c__Glomeromycetes	s__unclassified_c__Glomeromycetes	OTU194	0	0	0	0	0	0	0	0	0	0	0	0	0	0	0	0	0	0	0	0	0	0	0	0	0	0	0	0	0	0	0	0	0	0	0	0	2	0	0	0	1
d__Eukaryota	k__Fungi	p__Glomeromycota	c__Glomeromycetes	o__Paraglomerales	f__Paraglomeraceae	g__Paraglomus	s__Paraglomus-Glom-1B.13-VTX00308	OTU123	0	0	0	0	0	0	0	0	0	0	0	0	0	0	0	0	0	0	0	0	0	0	0	0	0	0	0	0	0	0	0	0	0	0	0	0	2	0	0	2	7
d__Eukaryota	k__Fungi	p__Glomeromycota	c__Glomeromycetes	o__unclassified_c__Glomeromycetes	f__unclassified_c__Glomeromycetes	g__unclassified_c__Glomeromycetes	s__unclassified_c__Glomeromycetes	OTU199	0	0	0	0	0	0	0	0	0	0	0	0	0	0	0	0	0	0	0	0	0	0	0	0	0	0	0	0	0	0	0	0	0	0	0	0	0	0	0	0	4
d__Eukaryota	k__Fungi	p__Glomeromycota	c__Glomeromycetes	o__unclassified_c__Glomeromycetes	f__unclassified_c__Glomeromycetes	g__unclassified_c__Glomeromycetes	s__unclassified_c__Glomeromycetes	OTU198	0	0	0	0	0	0	0	0	0	0	0	0	0	0	0	0	0	0	0	0	0	0	0	0	0	0	0	0	0	0	0	0	0	0	0	0	0	0	0	0	13
d__Eukaryota	k__Fungi	p__Glomeromycota	c__Glomeromycetes	o__Glomerales	f__Glomeraceae	g__Glomus_f__Glomeraceae	s__unclassified_g__Glomus_f__Glomeraceae	OTU710	0	0	0	0	0	0	0	0	0	0	0	0	0	0	0	0	10	0	0	0	0	0	0	0	0	0	0	0	0	0	0	0	0	0	0	0	0	0	0	0	0
d__Eukaryota	k__Fungi	p__Glomeromycota	c__Glomeromycetes	o__Glomerales	f__Glomeraceae	g__Glomus_f__Glomeraceae	s__unclassified_g__Glomus_f__Glomeraceae	OTU713	0	0	26	0	0	0	6	0	68	0	0	0	0	2117	0	0	0	0	0	0	0	0	0	0	11	5	33	229	171	22	0	0	0	0	0	0	4	4	88	118	20
d__Eukaryota	k__Fungi	p__Glomeromycota	c__Glomeromycetes	o__Glomerales	f__Glomeraceae	g__Glomus_f__Glomeraceae	s__unclassified_g__Glomus_f__Glomeraceae	OTU714	0	0	0	0	0	0	0	0	0	0	0	0	0	2	0	0	0	0	0	0	0	0	0	0	0	0	0	0	0	0	0	0	0	0	0	0	0	0	0	0	0
d__Eukaryota	k__Fungi	p__Glomeromycota	c__Glomeromycetes	o__Glomerales	f__Glomeraceae	g__Glomus_f__Glomeraceae	s__unclassified_g__Glomus_f__Glomeraceae	OTU715	0	0	0	0	0	0	0	0	0	0	0	0	0	0	0	0	0	0	0	0	0	0	0	0	0	0	0	0	0	0	0	0	0	0	0	0	0	0	0	0	0
d__Eukaryota	k__Fungi	p__Glomeromycota	c__Glomeromycetes	o__Glomerales	f__Glomeraceae	g__Glomus_f__Glomeraceae	s__unclassified_g__Glomus_f__Glomeraceae	OTU716	0	0	0	0	0	0	0	0	1	0	0	0	0	3	0	0	0	0	0	0	0	0	0	0	0	0	0	0	0	0	0	0	0	0	0	0	0	0	0	0	0
d__Eukaryota	k__Fungi	p__Glomeromycota	c__Glomeromycetes	o__Glomerales	f__Glomeraceae	g__Glomus_f__Glomeraceae	s__unclassified_g__Glomus_f__Glomeraceae	OTU718	0	0	0	0	0	0	0	0	0	0	0	0	0	0	0	0	0	0	0	0	0	0	0	0	0	0	0	0	0	0	0	0	0	0	0	0	0	0	0	0	0
d__Eukaryota	k__Fungi	p__Glomeromycota	c__Glomeromycetes	o__unclassified_c__Glomeromycetes	f__unclassified_c__Glomeromycetes	g__unclassified_c__Glomeromycetes	s__unclassified_c__Glomeromycetes	OTU546	0	0	0	0	0	0	0	0	0	0	0	0	0	0	0	0	0	0	0	0	0	0	0	0	0	0	0	0	0	0	0	0	0	0	0	0	0	0	0	0	0
d__Eukaryota	k__Fungi	p__Glomeromycota	c__Glomeromycetes	o__Glomerales	f__Glomeraceae	g__Glomus_f__Glomeraceae	s__unclassified_g__Glomus_f__Glomeraceae	OTU494	0	0	0	0	0	0	0	0	0	0	0	3	0	0	0	0	0	0	0	0	0	0	0	0	0	0	0	0	0	0	0	0	0	0	0	0	0	0	0	0	0
d__Eukaryota	k__Fungi	p__Glomeromycota	c__Glomeromycetes	o__Glomerales	f__Glomeraceae	g__Glomus_f__Glomeraceae	s__Glomus-MO-G14-VTX00083	OTU246	0	0	0	0	0	0	0	0	0	0	0	0	0	0	0	2	0	0	0	0	0	0	0	0	0	0	0	0	0	1	0	0	0	0	0	1	0	0	0	0	0
d__Eukaryota	k__Fungi	p__Glomeromycota	c__Glomeromycetes	o__Glomerales	f__Glomeraceae	g__Glomus_f__Glomeraceae	s__unclassified_g__Glomus_f__Glomeraceae	OTU734	0	0	0	0	0	0	0	0	0	0	1	0	0	0	0	0	0	0	0	0	0	0	0	0	0	0	0	0	0	0	0	0	0	0	0	0	0	0	0	0	0
d__Eukaryota	k__Fungi	p__Glomeromycota	c__Glomeromycetes	o__Paraglomerales	f__Paraglomeraceae	g__Paraglomus	s__Paraglomus-Glom-1B.13-VTX00308	OTU221	0	0	0	0	0	0	0	0	0	0	0	0	0	0	0	0	0	1	0	0	0	0	0	0	0	0	0	0	0	0	0	0	0	0	0	0	34	0	0	1	1146
d__Eukaryota	k__Fungi	p__Glomeromycota	c__Glomeromycetes	o__Diversisporales	f__Diversisporaceae	g__Diversispora	s__Diversispora-MO-GC1-VTX00060	OTU853	0	0	0	0	0	0	0	0	0	0	0	0	0	0	0	0	0	0	2	0	0	0	0	0	0	0	0	0	0	0	0	0	0	0	0	0	0	0	0	0	0
d__Eukaryota	k__Fungi	p__Glomeromycota	c__Glomeromycetes	o__Glomerales	f__Glomeraceae	g__Glomus_f__Glomeraceae	s__Glomus-viscosum-VTX00063	OTU761	8	1	6	0	0	0	6	0	2	1	5	0	0	1	0	24	468	2	16	65	0	0	512	0	6	0	58	27	21	0	3	0	0	0	4	1	1	0	4	11	55
d__Eukaryota	k__Fungi	p__Glomeromycota	c__Glomeromycetes	o__Glomerales	f__Glomeraceae	g__Glomus_f__Glomeraceae	s__Glomus-Glo7-VTX00214	OTU243	0	0	0	0	0	0	5	0	0	0	0	7	0	0	0	14	1	0	0	0	0	0	0	0	4	2	3	0	7	1	3	0	0	2	2	0	0	0	37	0	0
d__Eukaryota	k__Fungi	p__Glomeromycota	c__Glomeromycetes	o__Glomerales	f__Glomeraceae	g__Glomus_f__Glomeraceae	s__unclassified_g__Glomus_f__Glomeraceae	OTU653	0	0	0	0	0	0	0	0	0	0	0	0	0	0	0	0	0	1	8	0	0	0	0	0	0	0	0	0	0	0	0	0	0	0	0	0	0	0	0	0	0
d__Eukaryota	k__Fungi	p__Glomeromycota	c__Glomeromycetes	o__Glomerales	f__Glomeraceae	g__Glomus_f__Glomeraceae	s__unclassified_g__Glomus_f__Glomeraceae	OTU300	0	0	2	1	0	0	12	4	4	1	1	0	0	0	4	13	7	0	3	0	0	0	0	2	0	0	5	0	0	0	0	0	0	0	1	1	0	0	20	0	0
d__Eukaryota	k__Fungi	p__Glomeromycota	c__Glomeromycetes	o__unclassified_c__Glomeromycetes	f__unclassified_c__Glomeromycetes	g__unclassified_c__Glomeromycetes	s__unclassified_c__Glomeromycetes	OTU775	0	0	3	0	0	0	0	0	0	0	0	0	0	4	0	0	0	0	0	0	0	0	0	0	0	0	0	0	1	1	6	0	0	0	0	0	0	0	0	0	0
d__Eukaryota	k__Fungi	p__Glomeromycota	c__Glomeromycetes	o__Glomerales	f__Glomeraceae	g__Glomus_f__Glomeraceae	s__unclassified_g__Glomus_f__Glomeraceae	OTU306	0	0	0	0	0	0	0	0	0	0	0	0	0	0	0	0	0	0	0	0	0	0	0	0	0	0	0	0	0	0	0	0	0	2	0	0	0	0	0	0	0
d__Eukaryota	k__Fungi	p__Glomeromycota	c__Glomeromycetes	o__unclassified_c__Glomeromycetes	f__unclassified_c__Glomeromycetes	g__unclassified_c__Glomeromycetes	s__unclassified_c__Glomeromycetes	OTU128	0	0	0	0	0	0	0	0	0	0	0	0	0	0	0	0	0	0	0	0	0	0	0	0	0	0	0	0	0	0	0	0	0	0	0	0	2	0	0	0	1
d__Eukaryota	k__Fungi	p__Glomeromycota	c__Glomeromycetes	o__unclassified_c__Glomeromycetes	f__unclassified_c__Glomeromycetes	g__unclassified_c__Glomeromycetes	s__unclassified_c__Glomeromycetes	OTU129	0	0	0	0	0	0	0	0	0	0	0	0	0	0	0	0	0	0	0	0	0	0	0	0	0	0	0	0	0	0	0	0	0	0	0	0	1	0	0	0	0
d__Eukaryota	k__Fungi	p__Glomeromycota	c__Glomeromycetes	o__unclassified_c__Glomeromycetes	f__unclassified_c__Glomeromycetes	g__unclassified_c__Glomeromycetes	s__unclassified_c__Glomeromycetes	OTU124	0	0	0	0	0	0	0	0	0	0	0	1	0	0	0	0	0	0	0	0	0	0	0	0	0	0	0	0	0	0	0	0	0	0	0	0	1	0	0	0	3
d__Eukaryota	k__Fungi	p__Glomeromycota	c__Glomeromycetes	o__Paraglomerales	f__Paraglomeraceae	g__Paraglomus	s__unclassified_g__Paraglomus	OTU574	0	0	0	0	0	0	0	0	0	0	0	1	0	0	0	0	0	2	0	0	0	0	0	0	0	0	0	0	0	0	0	0	0	0	0	0	1	0	0	5	5
d__Eukaryota	k__Fungi	p__Glomeromycota	c__Glomeromycetes	o__unclassified_c__Glomeromycetes	f__unclassified_c__Glomeromycetes	g__unclassified_c__Glomeromycetes	s__unclassified_c__Glomeromycetes	OTU126	0	0	0	0	0	0	0	0	0	0	0	0	0	0	0	0	0	0	0	0	0	0	0	0	0	0	0	0	0	0	0	0	0	0	0	0	9	0	0	0	0
d__Eukaryota	k__Fungi	p__Glomeromycota	c__Glomeromycetes	o__Paraglomerales	f__Paraglomeraceae	g__Paraglomus	s__unclassified_g__Paraglomus	OTU875	1	0	0	0	10	9	0	0	0	0	0	0	0	0	0	0	0	0	0	1	0	0	0	0	1	0	0	0	0	0	0	0	0	2	1	0	0	0	0	0	0
d__Eukaryota	k__Fungi	p__Glomeromycota	c__Glomeromycetes	o__unclassified_c__Glomeromycetes	f__unclassified_c__Glomeromycetes	g__unclassified_c__Glomeromycetes	s__unclassified_c__Glomeromycetes	OTU120	0	0	0	0	0	0	0	0	0	0	0	0	0	0	0	0	0	0	0	0	0	0	0	0	0	0	0	0	0	0	0	0	0	0	0	0	1	0	0	0	0
d__Eukaryota	k__Fungi	p__Glomeromycota	c__Glomeromycetes	o__unclassified_c__Glomeromycetes	f__unclassified_c__Glomeromycetes	g__unclassified_c__Glomeromycetes	s__unclassified_c__Glomeromycetes	OTU475	0	0	0	0	0	0	0	0	0	0	0	0	0	0	0	0	0	0	0	0	0	0	0	0	0	0	0	0	0	0	0	0	0	0	0	0	0	0	0	0	0
d__Eukaryota	k__Fungi	p__Glomeromycota	c__Glomeromycetes	o__unclassified_c__Glomeromycetes	f__unclassified_c__Glomeromycetes	g__unclassified_c__Glomeromycetes	s__unclassified_c__Glomeromycetes	OTU122	0	0	0	0	0	0	0	0	0	0	0	0	0	0	0	0	0	0	0	0	0	0	0	0	0	0	0	0	0	0	0	0	0	0	0	0	1	0	0	0	0
d__Eukaryota	k__Fungi	p__Glomeromycota	c__Glomeromycetes	o__Glomerales	f__Glomeraceae	g__Glomus_f__Glomeraceae	s__unclassified_g__Glomus_f__Glomeraceae	OTU928	0	0	0	0	0	0	0	0	0	0	0	0	0	0	0	0	0	0	0	0	0	0	0	0	0	0	0	0	0	0	0	0	0	0	0	0	0	0	0	0	0
d__Eukaryota	k__Fungi	p__Glomeromycota	c__Glomeromycetes	o__unclassified_c__Glomeromycetes	f__unclassified_c__Glomeromycetes	g__unclassified_c__Glomeromycetes	s__unclassified_c__Glomeromycetes	OTU570	0	0	0	0	0	0	0	0	0	0	0	0	0	0	0	0	0	1	0	0	0	0	0	0	0	0	0	0	0	0	0	0	0	0	0	0	0	0	0	1	0
d__Eukaryota	k__Fungi	p__Glomeromycota	c__Glomeromycetes	o__Glomerales	f__Glomeraceae	g__Glomus_f__Glomeraceae	s__unclassified_g__Glomus_f__Glomeraceae	OTU845	0	0	0	0	0	0	1	0	0	0	0	0	0	6	0	0	0	0	0	0	0	0	0	0	0	0	0	1	0	0	0	0	0	0	1	0	0	0	0	0	0
d__Eukaryota	k__Fungi	p__Glomeromycota	c__Glomeromycetes	o__Glomerales	f__Glomeraceae	g__Glomus_f__Glomeraceae	s__Glomus-group-B-Glomus-lamellosu-VTX00193	OTU884	0	0	0	0	0	0	0	0	0	0	0	0	0	0	0	0	0	0	0	0	0	0	0	0	0	0	0	0	0	0	0	0	0	0	0	0	0	0	0	0	0
d__Eukaryota	k__Fungi	p__Glomeromycota	c__Glomeromycetes	o__Glomerales	f__Glomeraceae	g__Glomus_f__Glomeraceae	s__unclassified_g__Glomus_f__Glomeraceae	OTU276	0	0	0	0	0	0	0	0	0	1	0	0	0	0	0	0	2	0	0	0	0	0	0	0	0	0	0	0	4	0	0	19	0	0	1	0	0	0	0	0	0
d__Eukaryota	k__Fungi	p__Glomeromycota	c__Glomeromycetes	o__Glomerales	f__Glomeraceae	g__Glomus_f__Glomeraceae	s__unclassified_g__Glomus_f__Glomeraceae	OTU274	0	0	0	0	0	0	0	0	0	4	7	0	0	0	0	0	0	0	0	0	0	0	0	0	0	0	0	0	17	0	0	0	0	0	0	9	0	0	0	0	4
d__Eukaryota	k__Fungi	p__Glomeromycota	c__Glomeromycetes	o__Glomerales	f__Glomeraceae	g__Glomus_f__Glomeraceae	s__unclassified_g__Glomus_f__Glomeraceae	OTU272	0	0	2	2	0	3	1	1	1	0	2	1	0	0	12	0	44	1	0	5	0	0	0	0	3	0	5	3	1	0	1	0	0	0	6	0	0	1	1	0	0
d__Eukaryota	k__Fungi	p__Glomeromycota	c__Glomeromycetes	o__Glomerales	f__Glomeraceae	g__Glomus_f__Glomeraceae	s__Glomus-MO-G23-VTX00222	OTU688	0	0	0	0	0	0	0	0	0	0	0	0	1	0	0	0	1	0	0	0	0	0	0	2	0	0	0	1	0	0	0	8	0	0	0	0	0	0	0	0	0
d__Eukaryota	k__Fungi	p__Glomeromycota	c__Glomeromycetes	o__Glomerales	f__Glomeraceae	g__Glomus_f__Glomeraceae	s__unclassified_g__Glomus_f__Glomeraceae	OTU270	0	0	0	0	0	0	0	0	0	0	0	0	0	0	0	0	0	0	0	0	0	0	0	0	0	0	0	0	0	0	0	0	0	0	0	0	0	0	0	0	0
d__Eukaryota	k__Fungi	p__Glomeromycota	c__Glomeromycetes	o__Glomerales	f__Glomeraceae	g__Glomus_f__Glomeraceae	s__unclassified_g__Glomus_f__Glomeraceae	OTU888	0	0	4	0	0	0	0	0	0	0	0	0	0	0	3	0	0	0	0	0	0	0	0	0	1	0	0	0	0	3	0	0	0	1	0	0	0	1	6	0	0
d__Eukaryota	k__Fungi	p__Glomeromycota	c__Glomeromycetes	o__Glomerales	f__Glomeraceae	g__Glomus_f__Glomeraceae	s__unclassified_g__Glomus_f__Glomeraceae	OTU91	0	0	10	0	0	0	2	0	21	0	0	0	0	251	0	0	0	0	0	0	0	0	0	0	2	2	7	90	42	0	0	0	0	0	0	0	0	0	12	4	0
d__Eukaryota	k__Fungi	p__Glomeromycota	c__Glomeromycetes	o__Glomerales	f__Glomeraceae	g__Glomus_f__Glomeraceae	s__Glomus-MO-G23-VTX00222	OTU680	0	0	0	0	0	0	0	0	0	0	0	0	0	0	0	0	0	0	0	0	0	0	0	0	0	0	0	0	0	0	0	0	0	0	0	0	0	0	0	0	0
d__Eukaryota	k__Fungi	p__Glomeromycota	c__Glomeromycetes	o__Glomerales	f__Glomeraceae	g__Glomus_f__Glomeraceae	s__unclassified_g__Glomus_f__Glomeraceae	OTU841	147	0	347	170	100	277	210	18	213	50	121	13	59	89	43	3	148	10	0	121	59	0	0	55	314	124	93	55	178	75	249	0	132	134	277	37	0	147	105	3	1
d__Eukaryota	k__Fungi	p__Glomeromycota	c__Glomeromycetes	o__unclassified_c__Glomeromycetes	f__unclassified_c__Glomeromycetes	g__unclassified_c__Glomeromycetes	s__unclassified_c__Glomeromycetes	OTU230	0	0	0	0	0	0	0	0	0	0	0	0	0	0	0	0	0	0	0	0	0	0	0	0	0	0	0	0	0	0	0	0	0	0	0	0	0	0	0	0	2
d__Eukaryota	k__Fungi	p__Glomeromycota	c__Glomeromycetes	o__unclassified_c__Glomeromycetes	f__unclassified_c__Glomeromycetes	g__unclassified_c__Glomeromycetes	s__unclassified_c__Glomeromycetes	OTU125	0	0	0	0	0	0	0	0	0	0	0	0	0	0	0	0	0	0	0	0	0	0	0	0	0	0	0	0	0	0	0	0	0	0	0	0	5	0	0	0	0
d__Eukaryota	k__Fungi	p__Glomeromycota	c__Glomeromycetes	o__unclassified_c__Glomeromycetes	f__unclassified_c__Glomeromycetes	g__unclassified_c__Glomeromycetes	s__unclassified_c__Glomeromycetes	OTU232	0	0	0	0	0	0	0	0	0	0	1	0	0	0	0	0	0	0	0	0	0	0	0	0	0	0	0	0	0	0	0	0	0	0	0	0	2	0	0	79	4
d__Eukaryota	k__Fungi	p__Glomeromycota	c__Glomeromycetes	o__unclassified_c__Glomeromycetes	f__unclassified_c__Glomeromycetes	g__unclassified_c__Glomeromycetes	s__unclassified_c__Glomeromycetes	OTU234	0	0	0	0	0	0	0	0	0	0	0	0	0	0	0	0	0	0	0	0	0	0	0	0	0	0	0	0	0	0	0	0	0	0	0	0	1	0	0	0	35
d__Eukaryota	k__Fungi	p__Glomeromycota	c__Glomeromycetes	o__unclassified_c__Glomeromycetes	f__unclassified_c__Glomeromycetes	g__unclassified_c__Glomeromycetes	s__unclassified_c__Glomeromycetes	OTU461	0	0	0	0	0	0	0	0	0	0	0	0	0	0	0	0	0	0	0	0	0	0	0	0	0	0	0	0	0	0	0	0	0	0	0	0	0	0	0	0	1
d__Eukaryota	k__Fungi	p__Glomeromycota	c__Glomeromycetes	o__Diversisporales	f__Diversisporaceae	g__Diversispora	s__unclassified_g__Diversispora	OTU739	0	69	8	5	0	0	2	1	4	1	5	2	0	3	0	1	5	0	1	0	0	0	0	4	0	0	4	1	8	10	80	0	0	0	0	0	0	0	0	0	0
d__Eukaryota	k__Fungi	p__Glomeromycota	c__Glomeromycetes	o__Glomerales	f__Glomeraceae	g__Glomus_f__Glomeraceae	s__unclassified_g__Glomus_f__Glomeraceae	OTU577	0	0	0	0	0	0	0	0	0	0	0	0	0	0	0	0	0	0	0	0	0	0	0	0	0	0	0	0	0	0	0	0	0	0	0	0	0	0	0	0	0
d__Eukaryota	k__Fungi	p__Glomeromycota	c__Glomeromycetes	o__Glomerales	f__Glomeraceae	g__Glomus_f__Glomeraceae	s__unclassified_g__Glomus_f__Glomeraceae	OTU927	0	0	0	0	0	0	0	0	0	0	0	0	0	0	0	0	0	0	0	0	0	0	0	0	0	0	0	0	0	0	0	0	0	0	0	0	0	0	0	0	0
d__Eukaryota	k__Fungi	p__Glomeromycota	c__Glomeromycetes	o__Glomerales	f__Glomeraceae	g__Glomus_f__Glomeraceae	s__Glomus-MO-G4-VTX00166	OTU904	0	0	0	1	0	0	0	1	2	1	1	0	0	0	0	0	0	0	0	0	0	0	0	2	0	0	1	0	1	3	8	0	0	0	0	0	0	0	0	0	0
d__Eukaryota	k__Fungi	p__Glomeromycota	c__Glomeromycetes	o__Glomerales	f__Glomeraceae	g__Glomus_f__Glomeraceae	s__Glomus-sp.-VTX00256	OTU622	0	0	0	0	0	0	1	0	0	0	0	0	0	0	0	0	0	0	0	0	0	0	0	0	0	0	0	0	0	0	0	0	0	0	0	0	0	0	0	0	0
d__Eukaryota	k__Fungi	p__Glomeromycota	c__Glomeromycetes	o__Glomerales	f__Glomeraceae	g__Glomus_f__Glomeraceae	s__Glomus-Yamato2005-D-VTX00084	OTU528	0	0	0	0	0	0	0	0	0	0	0	1	0	0	0	0	0	0	0	0	0	0	0	0	0	0	0	0	0	0	0	0	0	0	0	0	0	0	0	0	0
d__Eukaryota	k__Fungi	p__Glomeromycota	c__Glomeromycetes	o__Paraglomerales	f__Paraglomeraceae	g__Paraglomus	s__unclassified_g__Paraglomus	OTU413	0	0	0	0	0	0	0	0	0	0	0	0	0	0	0	0	0	0	0	0	0	0	0	0	0	0	0	0	0	0	0	0	0	0	0	0	0	0	0	0	12
d__Eukaryota	k__Fungi	p__Glomeromycota	c__Glomeromycetes	o__Glomerales	f__Glomeraceae	g__Glomus_f__Glomeraceae	s__Glomus-MO-G23-VTX00222	OTU784	0	0	0	0	0	0	1	0	0	0	0	0	0	0	0	0	1	0	0	0	0	0	0	0	0	0	0	1	0	0	0	6	0	0	0	0	0	0	0	0	0
d__Eukaryota	k__Fungi	p__Glomeromycota	c__Glomeromycetes	o__Glomerales	f__Glomeraceae	g__Glomus_f__Glomeraceae	s__unclassified_g__Glomus_f__Glomeraceae	OTU783	0	0	1	0	4	20	0	0	1	0	0	0	0	0	0	0	0	0	0	0	0	0	0	0	12	2	0	0	0	1	0	0	0	1	0	0	0	1	0	0	0
d__Eukaryota	k__Fungi	p__Glomeromycota	c__Glomeromycetes	o__Glomerales	f__Glomeraceae	g__Glomus_f__Glomeraceae	s__unclassified_g__Glomus_f__Glomeraceae	OTU782	0	0	2	0	0	0	0	0	1	1	0	0	0	0	0	0	0	0	0	0	0	0	0	1	0	0	0	0	0	2	0	0	0	0	0	0	0	0	0	0	0
d__Eukaryota	k__Fungi	p__Glomeromycota	c__Glomeromycetes	o__Glomerales	f__Glomeraceae	g__Glomus_f__Glomeraceae	s__unclassified_g__Glomus_f__Glomeraceae	OTU789	0	0	0	0	0	0	0	0	1	0	0	0	60	0	0	0	0	0	0	0	12	0	24	0	1	0	0	0	4	0	0	0	0	0	0	0	0	0	0	0	0
[truncated: 60 more columns]
