# Supplementary material for: Mowing Did Not Alleviate the Negative Effect of Nitrogen Addition on the Arbuscular Mycorrhizal Fungal Community in a Temperate Meadow Grassland
Source: Front Plant Sci. 2022 Jun 9;13:917645. doi: 10.3389/fpls.2022.917645 (PMC9228033; doi:10.3389/fpls.2022.917645)
Supplement: Supplementary file 2 [file Data_Sheet_2.CSV]

	±´¼Ó¶ûÕëÃ©	¶þÁÑÎ¯Áê²Ë	ÅûÕëÒ¶»Æ»ª	Ì¦²Ý	ÌÆËÉ²Ý	Ñò²Ý	Ò°¾Â	ÓðÃ©	²ÚÒþ×Ó²Ý	´ïÎÚÀïÐ¾°Å	ÀäÝï	Âé»¨Í·	Åî×Ó²Ë	Ç¢²Ý	Ë«³Ý´Ð	Ï¸Ò¶°×Í·ÎÌ	ÏÁÒ¶ÇàÝï	Òð³ÂÝï	»¨Æì¸Ë	¾ÕÒ¶Î¯Áê²Ë	Òø»ÒÐý»¨	°¢¶ûÌ©¹·ÍÞ»¨	É³²Î	ÔçÊìºÌ	ÖíÃ«²Ë	²ñºú	ÐÇÃ«Î¯Áê²Ë	Ð±¾¥»ÆÜÎ	ð°Î²	ÃÉ¹Å´Ð	ÂíÝþ	ÆÑ¹«Ó¢	Å®Â¦²Ë	ÏÁÒ¶Ã×¿Ú´ü	Ï¸Ò¶´Ð	±âÞ£¶¹	¶àÁÑÒ¶¾£½æ	Î´Öª	·À·ç	²æ·ÖÞ¤	µØÓÜ	¶ÀÐÐ²Ë	ÌúÏßÁ«	»Æ»¨²¹Ñª²Ý	Èé½¬´óêª	»ÒÂÌÞ¼
T101	0.0425	0.0085	0.0015	0.0018	6.00E-04	0.9391	0.0014	0.0046	0	0	0	0	0	0	0	0	0	0	0	0	0	0	0	0	0	0	0	0	0	0	0	0	0	0	0	0	0	0	0	0	0	0	0	0	0	0
T107	0.0346	0	0	0.0707	0.0298	0.4838	0	0	0.0201	0.0323	0.019	0.2283	0.0078	0.0278	0.0018	0.0312	0.0128	0	0	0	0	0	0	0	0	0	0	0	0	0	0	0	0	0	0	0	0	0	0	0	0	0	0	0	0	0
T118	0.0422	0	0	0.0337	0	0.7576	0	0	0.0755	0.0386	0	0.0023	0	0	0.0419	0	0	0	1.00E-04	8.00E-04	0.0074	0	0	0	0	0	0	0	0	0	0	0	0	0	0	0	0	0	0	0	0	0	0	0	0	0
T120	0.0476	0	0	0.0229	4.00E-04	0.9077	0	0	0.0035	0.006	0	0	0	0	0	0	0	0.0041	7.00E-04	0	0	0	0	0	0	0	0	0	0	0	0	0	0	0	0	0	0	0	0	0	0	0	0	0	0	0
T128	0.05	0	0	0.0644	0.0011	0.8791	0	0	0.001	0.002	3.00E-04	0	0	0	0	0	0	0	0	0	0	3.00E-04	0.0018	0	0	0	0	0	0	0	0	0	0	0	0	0	0	0	0	0	0	0	0	0	0	0
T131	0	0.002	0	0	0	0.998	0	0	0	0	0	0	0	0	0	0	0	0	0	0	0	0	0	0	0	0	0	0	0	0	0	0	0	0	0	0	0	0	0	0	0	0	0	0	0	0
T141	0.0066	0	0	0.0194	0	0.1699	0	0	0.4537	0.012	0.0452	0.0214	0	0	0	0.0237	0	0	0	0.0163	0	0	0	0	0	0.0148	0.217	0	0	0	0	0	0	0	0	0	0	0	0	0	0	0	0	0	0	0
T143	0.2109	0	0	0.1416	0.0191	0.3916	0	0	0.1527	0	0	0	0.0096	0	0	0.0154	0	0	0.0058	0	0	0	0	0	0	0	0.022	0.0313	0	0	0	0	0	0	0	0	0	0	0	0	0	0	0	0	0	0
T146	0.0012	0.004	0	0.0059	0	0.9326	0	0.0111	0	0.0344	0	9.00E-04	0	0	0	0	0	0	0	0	0	0.0091	0	0	0	0	0	0	7.00E-04	0	0	0	0	0	0	0	0	0	0	0	0	0	0	0	0	0
T158	0	0.0049	0.0044	0.0827	0	0.6575	0	0.0106	0.0046	0.012	0.0984	0.0413	0.0428	0.0018	0	0.0324	0	0	0	0	0	0	3.00E-04	0	0	0.0063	0	0	0	0	0	0	0	0	0	0	0	0	0	0	0	0	0	0	0	0
T201	0.0033	0	0	0	0	0.9967	0	0	0	0	0	0	0	0	0	0	0	0	0	0	0	0	0	0	0	0	0	0	0	0	0	0	0	0	0	0	0	0	0	0	0	0	0	0	0	0
T210	0.0056	0	0	0.0078	0.0205	0.9633	0	0	0	0	0	0	0	0	0	0	0.0029	0	0	0	0	0	0	0	0	0	0	0	0	0	0	0	0	0	0	0	0	0	0	0	0	0	0	0	0	0
T211	0	0	0	0	0.0034	0.9913	0	0	0	0	0	0.0053	0	0	0	0	0	0	0	0	0	0	0	0	0	0	0	0	0	0	0	0	0	0	0	0	0	0	0	0	0	0	0	0	0	0
T213	0.3625	0.0256	0.0042	0.0302	0.0171	0.406	0	0.0041	0.0521	0.0683	0	3.00E-04	0	0.0236	0	7.00E-04	0	0	0	0	0	0	0	0	0	5.00E-04	0	0	0	0.0048	0	0	0	0	0	0	0	0	0	0	0	0	0	0	0	0
T214	0.1397	0.0164	0.0065	0.035	0.0151	0.0556	0	0	0.0569	0.0051	0.1109	0.0882	0	0.1317	0	0.2547	0	0	0	0.0576	0	0	0	0	0	0	0.0256	0	0.001	0	0	0	0	0	0	0	0	0	0	0	0	0	0	0	0	0
T226	0	0	0	0.0955	0.0843	0.7352	0.0065	0	0.0523	0	0	0.0125	0	0	0	9.00E-04	0	0	0	0	0	0.0011	0	0.0118	0	0	0	0	0	0	0	0	0	0	0	0	0	0	0	0	0	0	0	0	0	0
T227	0.1007	0	0	0.0357	0.0093	0.7764	0	0.0454	0	0.0292	0	0.002	0	0	0	0	0	0	0	0	0	0.0012	0	0	0	0	0	0	0	0	0	0	0	0	0	0	0	0	0	0	0	0	0	0	0	0
T243	0	0.0022	0.0014	0.1731	0	0.7393	0	0	0	0.0073	0.0171	2.00E-04	0	0	0	0	0	0	0	0	0	0.0594	0	0	0	0	0	0	0	0	0	0	0	0	0	0	0	0	0	0	0	0	0	0	0	0
T249	0.0462	0.0101	0	0	0.0131	0.927	0	0	0	0	0	0.0036	0	0	0	0	0	0	0	0	0	0	0	0	0	0	0	0	0	0	0	0	0	0	0	0	0	0	0	0	0	0	0	0	0	0
T260	0.1455	0	0.0015	0.0373	0	0.765	0	0	0.0356	0.009	0.0059	0	0	0	0	0	0	0	3.00E-04	0	0	0	0	0	0	0	0	0	0	0	0	0	0	0	0	0	0	0	0	0	0	0	0	0	0	0
T303	8.00E-04	0	0	0	0	0.9992	0	0	0	0	0	0	0	0	0	0	0	0	0	0	0	0	0	0	0	0	0	0	0	0	0	0	0	0	0	0	0	0	0	0	0	0	0	0	0	0
T313	0.1101	0.0018	0.0013	0.0891	0	0.7385	0	0	0.0318	0	0	0	0	0	0.0214	0	0	0.0013	0	1.00E-04	0	3.00E-04	5.00E-04	0	0	1.00E-04	5.00E-04	0	0	0	0	4.00E-04	0.0028	1.00E-04	0	0	0	0	0	0	0	0	0	0	0	0
T317	0.077	0.0447	0.0077	0.1265	0.0158	0.2293	0	0.1197	0.1384	0	0	0	0	0.0384	0.0137	0.008	0.0029	0	0	0.1447	0	0	0.0274	0	0	0	0	0	0.0058	0	0	0	0	0	0	0	0	0	0	0	0	0	0	0	0	0
T324	0.0187	0.0051	0.0071	0.116	0	0.8479	0	0	0	7.00E-04	0	0	0.0032	0	0	0	0	0	0	0	0	0	0	0	0	0	0	0	0	0	0	0	0	0	0.0012	0	0	0	0	0	0	0	0	0	0	0
T325	0.0019	9.00E-04	0	0	0	0.9966	0	0	0	0	0	0	6.00E-04	0	0	0	0	0	0	0	0	0	0	0	0	0	0	0	0	0	0	0	0	0	0	0	0	0	0	0	0	0	0	0	0	0
T326	0.0136	0.0054	5.00E-04	0.049	0.0052	0.7585	0	0	0.0097	0.0093	0	0	0	0.0068	0	0.0063	2.00E-04	0	0	0	0	0	0	0	0	0	0	0	0	0	0	0	0	0	0	0.1355	0	0	0	0	0	0	0	0	0	0
T332	0.0011	0	0.0331	0.0032	0	0.9406	0	5.00E-04	0	0	0	2.00E-04	0	0	0	0.0077	0	0	0	0	0	0.0089	3.00E-04	0	0	0	0	0	0	0	0	0	0	0	0	0	0.0043	0	0	0	0	0	0	0	0	0
T339	0.0336	0.001	9.00E-04	0.102	0.0016	0.7985	0.002	0	0	0.0452	0	0	0	0	0	0	0.0039	0	0	0	0.011	0	0	0	0	0	0	0	0	0	0	0	0	0	0	0	0	3.00E-04	0	0	0	0	0	0	0	0
T348	0.2465	0	0	0.0731	0.0295	0.3803	0.0033	0.0348	0.1453	0	0	0.085	0	0	0	0	0	0	0	0	0	0	0	0	0	0	0	0	0	0	0	0	0	0	0	0	0.0022	0	0	0	0	0	0	0	0	0
T354	0.005	0	0.0016	0	0	0.9933	0	0	0	0	0	0	0	0	0	0	0	0	0	0	0	0	0	0	0	0	0	0	0	0	0	0	0	0	0	0	0	0	0	0	0	0	0	0	0	0
T401	0.0062	0	3.00E-04	0.0294	0	0.9306	0	0	0	0	0.0202	0	9.00E-04	0	0	0.0124	0	0	0	0	0	0	0	0	0	0	0	0	0	0	0	0	0	0	0	0	0	0	0	0	0	0	0	0	0	0
T404	0.1398	0.0085	0	0.059	0	0.1852	0	0.0138	0.1528	0	0.0343	0.0477	0.0102	0.1949	0.0032	0	0.0274	7.00E-04	0	0.1048	0.0066	0	0	0	0	0	0	0	0	0.0024	0.002	0	0	0	0	0	0	0	0.0065	0	0	0	0	0	0	0
T410	0.0451	0.0334	8.00E-04	0.0209	0	0.8478	0	0	0.0075	0	0	0.032	0	0	0	0	0	0.0104	0	3.00E-04	0.0018	0	0	0	0	0	0	0	0	0	0	0	0	0	0	0	0	0	0	0	0	0	0	0	0	0
T415	0.0304	0.0012	0	0	0.008	0.9603	0	0	0	0	0	0	0	0	0	0	0	0	0	0	0	0	0	0	0	0	0	0	0	0	0	0	0	0	0	0	0	0	0	0	0	0	0	0	0	0
T429	0.3527	0.0035	0	0	0.0157	0.4621	0	0	0.0113	0	0	0.1328	0.0026	0	0	0.0059	0	0.0127	5.00E-04	3.00E-04	0	0	0	0	0	0	0	0	0	0	0	0	0	0	0	0	0	0	0	0	0	0	0	0	0	0
T436	0.0112	0	0	0	0.0024	0.8997	0	0	0	0.0156	0.003	0	0.0035	0	0	0	0	0	0	0	0	0	0	0	0	0	0	0	0	0.0418	0	0	0	0	0	0	0.0227	0	0	0	0	0	0	0	0	0
T439	0.068	0.013	0.0053	0	0	0.4681	0	0.082	0	0	0	0.0255	0	0	0	0	0.0282	0	0	0	0	0	0	0	0	0	0	0	0	0	0	0	0	0	0	0	0	0	0	0.189	0.0015	0.107	0.0125	0	0	0
T450	0	0	0	0	0	1	0	0	0	0	0	0	0	0	0	0	0	0	0	0	0	0	0	0	0	0	0	0	0	0	0	0	0	0	0	0	0	0	0	0	0	0	0	0	0	0
T452	0.0096	0.0323	0.018	0.0221	0.0042	0.3467	0	0	0.0496	7.00E-04	0.0059	0	0	0	0.0192	0	0	0.0199	0	0	0	0	0	0	0	0.0012	0.0088	0	0	0.4619	0	0	0	0	0	0	0	0	0	0	0	0	0	0	0	0
T454	0.0197	0.0673	0	0.0228	0.0069	0.7267	0	0.0209	0.1291	0	0	4.00E-04	0	0	0	0.0037	0	0	0	0	0	0	0.0018	0	8.00E-04	0	0	0	0	0	0	0	0	0	0	0	0	0	0	0	0	0	0	0	0	0
T507	0.0471	0.0188	0.0018	0.058	0.002	0.7611	0	0.0142	0	6.00E-04	0.0247	0.0369	8.00E-04	0.0018	0	0	0	0	0	0.0013	0	0	0	0	0	0	0	0	0	0.03	0	0	0	0	0	0	0	0	0	0	0	0	0	9.00E-04	0	0
T511	0.1294	0	0	0.0515	0	0.5159	0	0.0176	0.0843	0.162	0	0	0.0032	0	0	0	0.0094	0.0128	0	1.00E-04	0	0.0031	0	0	0	0	0	0	0	0	0	0	0	0	0	0	0.0094	0	0	0	0	0	0	0	0.0013	0
T513	0.179	0.0019	0.0036	0	0	0.5837	0	0	0.0271	0.2007	0	0	0	0	0	0	0.0022	0	0	0	0	0	0	0	0	0	0	0	0.0018	0	0	0	0	0	0	0	0	0	0	0	0	0	0	0	0	0
T517	0	0	0	0	3.00E-04	0.9987	0	0	0	0	0	0	0	0	0	0	0	0	0	0	0.001	0	0	0	0	0	0	0	0	0	0	0	0	0	0	0	0	0	0	0	0	0	0	0	0	0
T525	0.0085	0.2873	0.0035	0.0911	0.0208	0.4708	0	0.0118	0.028	0	0	0	0.0047	0	0	0.0261	0	0	0	0.0126	0	0	0	0	0	0	0	0	0	0	0	0	0	0	0	0	0	0	0	0.0346	0	0	0	0	0	0
T527	0.0221	0	5.00E-04	0.1103	0	0.5584	0	0.059	0.0123	0.0464	0.0082	0.0038	0.0096	0	0	0.0206	0.0059	0	0	0	0	0.041	0.0108	0	0	0	0	0	0.0095	0	0	0	0	0	0	0.0058	0	0	0	0	0.0758	0	0	0	0	0
T530	0.24	0	0	0.0038	0	0.7181	0	0.0139	0	0.0174	0	0	0	0	0	0	0	0	0.0011	0	0	0	0	0	0	0	0	0	0	0.0057	0	0	0	0	0	0	0	0	0	0	0	0	0	0	0	0
T536	0	0	0	0	0	0.9785	0	0	0	0	0	0.0176	0	0	0	0	0.0039	0	0	0	0	0	0	0	0	0	0	0	0	0	0	0	0	0	0	0	0	0	0	0	0	0	0	0	0	0
T547	0.0621	0.0047	0.0042	0.1613	0	0.7374	0	0.001	0.014	0	0	0	0	0	0	0	0.0078	0.0022	0.0034	0	0	0	0	0	0	4.00E-04	0	0	0	0	0	1.00E-04	0	0	0	0	0	0	0	0	0	0	0	0	0	0.0015
T557	0.1683	0	0.0014	0.1083	0	0.4755	0.001	0	0.0413	0	0	0.1455	0.0048	0.0027	0	0	0.0025	0.0109	0	0	0	0.0328	0	0	0	0	0	0	0	0	0	0.005	0	0	0	0	0	0	0	0	0	0	0	0	0	0
