# Supplementary material for: Mowing Did Not Alleviate the Negative Effect of Nitrogen Addition on the Arbuscular Mycorrhizal Fungal Community in a Temperate Meadow Grassland
Source: Front Plant Sci. 2022 Jun 9;13:917645. doi: 10.3389/fpls.2022.917645 (PMC9228033; doi:10.3389/fpls.2022.917645)
Supplement: Supplementary file 3 [file Data_Sheet_3.CSV]

plot	treatment	rate	mowing	pH	moisture	T	C	N	P	AP	NH4	NO3	AN
101	N10	10	UN	5.78	15.57	16.15	25	3.01	0.46	3.53	15.75	9.47	25.22
107	N0	0	UN	6.87	15.79	17.65	26.9	2.61	0.4	2.39	9.87	7.85	17.71
118	MN5	5	M	6.02	15.67	16.9	26.4	2.93	0.41	2.58	null	null	null
120	MN10	10	M	6.28	12.32	17.75	21.4	2.92	0.48	2.39	11.42	14.88	26.29
128	MN20	20	M	5.74	11.28	16.35	22.3	2.64	0.37	2.77	38.79	17.39	56.19
131	N20	20	UN	6.09	14.54	16.75	17.3	2.9	0.37	2.2	26.26	14.61	40.87
141	MN0	0	M	6.76	12.44	17.55	21.7	2.56	0.43	1.63	5.38	2.49	7.87
143	MN2	2	M	7.02	13.66	16.85	19.6	2.3	0.37	1.82	7.36	5.56	12.92
146	N5	5	UN	6.6	11.22	16.25	22.8	2.43	0.44	2.39	10.89	6.7	17.59
158	N2	2	UN	6.47	12.73	16.55	22.5	2.62	0.39	2.01	9.64	9.03	18.66
201	N10	10	UN	5.99	13.9	16.5	26.2	2.52	0.38	2.58	8.27	3.14	11.4
210	MN20	20	M	5.59	12.01	15.8	30.2	3.25	0.46	3.91	9.89	10.08	19.97
211	N20	20	UN	5.53	17	14.85	27.7	3.2	0.48	3.34	51.06	16.67	67.74
213	MN10	10	M	6.07	11.55	16.25	23.8	2.77	0.45	2.77	23.6	9.94	33.54
214	MN0	0	M	6.81	12.27	17.2	24	2.47	0.4	3.34	7.08	2.86	9.94
226	MN2	2	M	6.97	13.44	16.35	28	2.66	0.44	3.34	6.45	3.9	10.35
227	N5	5	UN	6.63	14.03	16.05	23.4	2.6	0.37	2.58	6.73	8.89	15.61
243	N2	2	UN	6.6	13.99	16.05	18.2	2	0.4	2.39	7.22	8.62	15.84
249	N0	0	UN	6.74	16.73	15.83	29	2.32	0.46	2.58	9.61	3.96	13.57
260	MN5	5	M	6.08	12.68	16.15	27.1	2.96	0.43	3.15	11.74	6.97	18.71
303	N20	20	UN	6.01	13.11	15.3	21.4	3.44	0.37	4.29	34.8	25.31	60.11
313	MN2	2	M	6.49	15.67	16.45	20.9	2.2	0.38	1.06	8.51	4.04	12.55
317	MN0	0	M	6.85	14.48	19.23	23.5	2.78	0.4	1.63	8.73	9.12	17.85
324	N0	0	UN	6.79	16.83	18.57	20.2	2.63	0.44	1.44	6.71	3.65	10.36
325	N10	10	UN	6.13	13.68	15.7	17.4	2.74	0.41	2.39	17.88	13.21	31.09
326	MN10	10	M	5.85	12.38	16.1	22.9	2.45	0.4	2.2	32.98	8.44	41.42
332	N2	2	UN	6.69	15.26	19.73	24.9	2.88	0.45	2.96	4.61	2.41	7.02
339	MN20	20	M	5.28	12.64	18.83	21.5	2.75	0.42	4.67	49.07	8.1	57.16
348	MN5	5	M	6.6	12.93	17.63	21.3	2.49	0.36	2.2	9.78	9.36	19.14
354	N5	5	UN	6.07	16.21	16.57	19.4	2.81	0.4	2.2	5.74	2.46	8.19
401	N5	5	UN	6.42	16.09	16.47	22.2	2.87	0.42	2.2	5.7	5.08	10.78
404	MN2	2	M	6.78	14.04	17.87	23.1	1.99	0.38	3.53	7.25	5.23	12.47
410	MN20	20	M	5.13	14.43	17.67	24.4	3.55	0.34	2.96	88.83	15.43	104.26
415	N10	10	UN	5.88	14.27	17.03	23.8	2.81	0.42	2.77	41.23	20.9	62.13
429	MN5	5	M	6.22	13.68	17.7	27.1	2.69	0.42	4.67	9.65	5.22	14.87
436	N2	2	UN	6.61	15.34	15.57	24.1	2.57	0.4	2.58	8.35	9.35	17.7
439	N0	0	UN	7.24	15.38	17.33	27.8	2.61	0.41	4.1	8.58	5.58	14.16
450	N20	20	UN	5.38	15.67	18.3	23.5	2.86	0.38	4.48	72.32	22.49	94.81
452	MN0	0	M	6.97	14.58	17.03	20.5	2.63	0.45	2.77	8.28	11.5	19.79
454	MN10	10	M	6.12	14.63	18.7	24.7	3.42	0.48	3.53	8.7	8.7	17.41
507	N2	2	UN	6.49	15.84	14.73	26.4	2.69	0.4	4.86	13.84	6.61	20.45
511	MN5	5	M	6.36	13.49	16.1	23	2.79	0.44	2.77	11.99	13.75	25.74
513	N5	5	UN	6.63	14.49	18.87	23.5	2.83	0.43	2.96	9.03	3.41	12.45
517	N10	10	UN	5.92	16.5	13.73	31.7	3.02	0.37	3.72	12.38	8.38	20.76
525	MN0	0	M	7.11	16.34	15.07	35.1	2.55	0.47	1.82	9.79	3.87	13.66
527	N0	0	UN	6.65	14.31	18.03	26.6	2.75	0.44	2.39	4.59	11.17	15.76
530	MN20	20	M	5.36	12.33	18.83	21.7	3.13	0.42	3.15	40.32	9.54	49.86
536	N20	20	UN	5.58	15.7	14.47	33.6	3.66	0.48	2.2	15.19	4.86	20.05
547	MN10	10	M	5.94	16.02	14.5	27.2	3.13	0.45	2.96	11.78	7.31	19.09
557	MN2	2	M	6.73	12.37	16.47	22	2.43	0.35	1.63	5.46	3.31	8.77
